# Supplementary material for: ﻿Dendrocorticiopsisorientalis gen. et sp. nov. of the Punctulariaceae (Corticiales, Basidiomycota) revealed by molecular data
Source: MycoKeys. 2022 May 31;90:19–30. doi: 10.3897/mycokeys.90.84562 (PMC9849052; doi:10.3897/mycokeys.90.84562)
Supplement: XML Treatment for Dendrocorticiopsis [file mycokeys.90.84562-treatment1.xml]

<!DOCTYPE tp:taxon-treatment
  PUBLIC "-//TaxonX//DTD Taxonomic Treatment Publishing DTD v0 20100105//EN" "tax-treatment-NSO.dtd">
<tp:taxon-treatment xmlns:tp="http://www.plazi.org/taxpub"><tp:treatment-meta><kwd-group><label>Taxon classification</label><kwd>
                <named-content content-type="kingdom">Fungi</named-content>
              </kwd><kwd>
                <named-content content-type="order">Corticiales</named-content>
              </kwd><kwd>
                <named-content content-type="family">Punctulariaceae</named-content>
              </kwd></kwd-group><mixed-citation publication-type="journal"><person-group><name><surname>Wei</surname><given-names>Chia-Ling</given-names></name><name><surname>Chen</surname><given-names>Che-Chih</given-names></name><name><surname>He</surname><given-names>Shuang-Hui</given-names></name><name><surname>Wu</surname><given-names>Sheng-Hua</given-names></name></person-group><article-title>﻿<italic><tp:taxon-name><tp:taxon-name-part taxon-name-part-type="genus" reg="Dendrocorticiopsis">Dendrocorticiopsis</tp:taxon-name-part><tp:taxon-name-part taxon-name-part-type="species" reg="orientalis">orientalis</tp:taxon-name-part></tp:taxon-name></italic> gen. et sp. nov. of the <tp:taxon-name><tp:taxon-name-part taxon-name-part-type="family">Punctulariaceae</tp:taxon-name-part></tp:taxon-name> (<tp:taxon-name><tp:taxon-name-part taxon-name-part-type="order">Corticiales</tp:taxon-name-part></tp:taxon-name>, <tp:taxon-name><tp:taxon-name-part taxon-name-part-type="phylum">Basidiomycota</tp:taxon-name-part></tp:taxon-name>) revealed by molecular data</article-title><source>MycoKeys</source><day>31</day><month>05</month><year>2022</year><volume>90</volume><fpage>19</fpage><lpage>30</lpage><pub-id pub-id-type="doi">10.3897/mycokeys.90.84562</pub-id></mixed-citation></tp:treatment-meta><tp:nomenclature><label>﻿</label><tp:taxon-name>
              <object-id xmlns:xlink="http://www.w3.org/1999/xlink" content-type="arpha" xlink:type="simple">2379585E-A4DD-530F-A547-2CA1F22AE429</object-id>
              <tp:taxon-name-part taxon-name-part-type="genus" reg="Dendrocorticiopsis">Dendrocorticiopsis</tp:taxon-name-part>
              <object-id xmlns:xlink="http://www.w3.org/1999/xlink" content-type="mycobank" xlink:type="simple">MycoBank: MB838902</object-id>
            </tp:taxon-name><tp:taxon-authority>Sheng H. Wu, C.L. Wei &amp; S.H. He</tp:taxon-authority><tp:taxon-status xmlns:xlink="http://www.w3.org/1999/xlink" xlink:type="simple">gen. nov.</tp:taxon-status></tp:nomenclature><tp:treatment-sec sec-type="diagnosis" id="SECID0ERLAG"><title>Diagnosis.</title><p><italic><tp:taxon-name><tp:taxon-name-part taxon-name-part-type="genus" reg="Dendrocorticiopsis">Dendrocorticiopsis</tp:taxon-name-part></tp:taxon-name></italic> differs from other genera by having strictly resupinate basidiomata, ivory hymenphore, a compact texture, a monomitic hyphal system, nodose-septate hyphae, encrusted cystidia, dendrohyphidia and ellipsoid to ovoid basidiospores.</p></tp:treatment-sec><tp:treatment-sec sec-type="description" id="SECID0E5LAG"><title>Description.</title><p>Basidiomata resupinate, effused, adnate, membranaceous. Hymenial surface brownish ivory, grayish ivory to lilac ivory, smooth. Hyphal system monomitic; generative hyphae nodose-septate, colorless, slightly thick- to thick-walled. Subiculum uniform, with compact texture, usually with crystal masses; hyphae fairly horizontal. Hymenial layer thickening, with compact texture, usually with oily materials, hyphae more or less vertical. Dendrohyphidia numerous, thick-walled toward base, colorless. Cystidia clavate, apically with resinous materials. Basidia clavate to subclavate, 4-sterigmata, thick-walled toward base. Basidiospores ellipsoid to ovoid, sometimes broadly ellipsoid, smooth, thin-walled or occasionally slightly thick-walled, negative in Melzer’s reagent, acyanophilous.</p></tp:treatment-sec><tp:treatment-sec sec-type="type species" id="SECID0EDMAG"><title>Type species.</title><p><italic><tp:taxon-name><tp:taxon-name-part taxon-name-part-type="genus" reg="Dendrocorticiopsis">Dendrocorticiopsis</tp:taxon-name-part><tp:taxon-name-part taxon-name-part-type="species" reg="orientalis">orientalis</tp:taxon-name-part></tp:taxon-name></italic>.</p></tp:treatment-sec><tp:treatment-sec sec-type="etymology" id="SECID0EUMAG"><title>Etymology.</title><p><italic><tp:taxon-name><tp:taxon-name-part taxon-name-part-type="genus" reg="Dendrocorticiopsis">Dendrocorticiopsis</tp:taxon-name-part></tp:taxon-name></italic> refers to the morphological resemblance to <italic><tp:taxon-name><tp:taxon-name-part taxon-name-part-type="genus" reg="Dendrocorticium">Dendrocorticium</tp:taxon-name-part></tp:taxon-name></italic>.</p></tp:treatment-sec></tp:taxon-treatment>
