# Supplementary material for: ﻿Dendrocorticiopsisorientalis gen. et sp. nov. of the Punctulariaceae (Corticiales, Basidiomycota) revealed by molecular data
Source: MycoKeys. 2022 May 31;90:19–30. doi: 10.3897/mycokeys.90.84562 (PMC9849052; doi:10.3897/mycokeys.90.84562)
Supplement: XML Treatment for Dendrocorticiopsis orientalis [file mycokeys.90.84562-treatment2.xml]

<!DOCTYPE tp:taxon-treatment
  PUBLIC "-//TaxonX//DTD Taxonomic Treatment Publishing DTD v0 20100105//EN" "tax-treatment-NSO.dtd">
<tp:taxon-treatment xmlns:tp="http://www.plazi.org/taxpub"><tp:treatment-meta><kwd-group><label>Taxon classification</label><kwd>
                <named-content content-type="kingdom">Fungi</named-content>
              </kwd><kwd>
                <named-content content-type="order">Corticiales</named-content>
              </kwd><kwd>
                <named-content content-type="family">Punctulariaceae</named-content>
              </kwd></kwd-group><mixed-citation publication-type="journal"><person-group><name><surname>Wei</surname><given-names>Chia-Ling</given-names></name><name><surname>Chen</surname><given-names>Che-Chih</given-names></name><name><surname>He</surname><given-names>Shuang-Hui</given-names></name><name><surname>Wu</surname><given-names>Sheng-Hua</given-names></name></person-group><article-title>﻿<italic><tp:taxon-name><tp:taxon-name-part taxon-name-part-type="genus" reg="Dendrocorticiopsis">Dendrocorticiopsis</tp:taxon-name-part><tp:taxon-name-part taxon-name-part-type="species" reg="orientalis">orientalis</tp:taxon-name-part></tp:taxon-name></italic> gen. et sp. nov. of the <tp:taxon-name><tp:taxon-name-part taxon-name-part-type="family">Punctulariaceae</tp:taxon-name-part></tp:taxon-name> (<tp:taxon-name><tp:taxon-name-part taxon-name-part-type="order">Corticiales</tp:taxon-name-part></tp:taxon-name>, <tp:taxon-name><tp:taxon-name-part taxon-name-part-type="phylum">Basidiomycota</tp:taxon-name-part></tp:taxon-name>) revealed by molecular data</article-title><source>MycoKeys</source><day>31</day><month>05</month><year>2022</year><volume>90</volume><fpage>19</fpage><lpage>30</lpage><pub-id pub-id-type="doi">10.3897/mycokeys.90.84562</pub-id></mixed-citation></tp:treatment-meta><tp:nomenclature><label>﻿</label><tp:taxon-name>
              <object-id xmlns:xlink="http://www.w3.org/1999/xlink" content-type="arpha" xlink:type="simple">82EEBE91-A113-5B1F-9DA2-2FAFF8228249</object-id>
              <tp:taxon-name-part taxon-name-part-type="genus" reg="Dendrocorticiopsis">Dendrocorticiopsis</tp:taxon-name-part>
              <tp:taxon-name-part taxon-name-part-type="species" reg="orientalis">orientalis</tp:taxon-name-part>
              <object-id xmlns:xlink="http://www.w3.org/1999/xlink" content-type="mycobank" xlink:type="simple">MycoBank: MB838903</object-id>
            </tp:taxon-name><tp:taxon-authority>Sheng H. Wu, C.L. Wei &amp; S.H. He</tp:taxon-authority><tp:taxon-status xmlns:xlink="http://www.w3.org/1999/xlink" xlink:type="simple">sp. nov.</tp:taxon-status><xref ref-type="fig" rid="F2">Figs 2</xref><xref ref-type="fig" rid="F3">, 3</xref></tp:nomenclature><tp:treatment-sec sec-type="diagnosis" id="SECID0E1OAG"><title>Diagnosis.</title><p>The noteworthy features of <italic><tp:taxon-name><tp:taxon-name-part taxon-name-part-type="genus" reg="Dendrocorticiopsis">Dendrocorticiopsis</tp:taxon-name-part><tp:taxon-name-part taxon-name-part-type="species" reg="orientalis">orientalis</tp:taxon-name-part></tp:taxon-name></italic> are: (1) subiculum composed of a basal layer, with compact texture; (2) oily materials usually present in hymenial layer; (3) cystidia with resinous materials at apices; (4) shortly clavate to subclavate basidia; (5) ellipsoid to ovoid basidiospores measuring 5–7 × 3.2–5.2 μm.</p><fig id="F2" position="float" orientation="portrait"><object-id xmlns:xlink="http://www.w3.org/1999/xlink" content-type="doi" xlink:type="simple">10.3897/mycokeys.90.84562.figure2</object-id><object-id xmlns:xlink="http://www.w3.org/1999/xlink" content-type="arpha" xlink:type="simple">4E5DA8E5-CC1E-5C11-A169-3E0F55510FC6</object-id><label>Figure 2.</label><caption><p>Basidiomata of <italic><tp:taxon-name><tp:taxon-name-part taxon-name-part-type="genus" reg="Dendrocorticiopsis">Dendrocorticiopsis</tp:taxon-name-part><tp:taxon-name-part taxon-name-part-type="species" reg="orientalis">orientalis</tp:taxon-name-part></tp:taxon-name></italic> (holotype, WEI 20-166). Scale bar: 1 cm.</p></caption><graphic xmlns:xlink="http://www.w3.org/1999/xlink" xlink:href="mycokeys-90-019-g002.jpg" position="float" orientation="portrait" xlink:type="simple" id="oo_690444.jpg"><uri content-type="original_file" xlink:type="simple">https://binary.pensoft.net/fig/690444</uri></graphic></fig></tp:treatment-sec><tp:treatment-sec sec-type="Typification" id="SECID0EDQAG"><title>Typification.</title><p>Taiwan, Taichung City, Heping District, near trailhead of Mt. Tangmadan Trail, <named-content xmlns:xlink="http://www.w3.org/1999/xlink" content-type="dwc:verbatimCoordinates" xlink:type="simple"><named-content content-type="geo-json" specific-use="{&#34;type&#34;:&#34;Point&#34;,&#34;coordinates&#34;:[120.957333,24.164722]}" id="NCID0EMQAG" xlink:type="simple">24°09'53.0"N, 120°57'26.4"E</named-content></named-content>, 670 m asl., on dead angiosperm trunk, 20 Aug 2020, leg. C.L. Wei, WEI 20-166 (holotype, <named-content xmlns:xlink="http://www.w3.org/1999/xlink" content-type="dwc:institutional_code" xlink:title="National Museum of Natural Science" xlink:href="http://grbio.org/institution/national-museum-natural-science" xlink:type="simple">TNM</named-content> F34448). GenBank: <abbrev xmlns:xlink="http://www.w3.org/1999/xlink" xlink:title="ITS1-5.8S-ITS2" id="ABBRID0EVQAG" xlink:type="simple">ITS</abbrev> = <ext-link xmlns:xlink="http://www.w3.org/1999/xlink" ext-link-type="gen" xlink:href="MW580922" xlink:type="simple">MW580922</ext-link>; <abbrev xmlns:xlink="http://www.w3.org/1999/xlink" xlink:title="nuclear 28S rDNA" id="ABBRID0EZQAG" xlink:type="simple">28S</abbrev> = <ext-link xmlns:xlink="http://www.w3.org/1999/xlink" ext-link-type="gen" xlink:href="MW580924" xlink:type="simple">MW580924</ext-link>.</p><fig id="F3" position="float" orientation="portrait"><object-id xmlns:xlink="http://www.w3.org/1999/xlink" content-type="doi" xlink:type="simple">10.3897/mycokeys.90.84562.figure3</object-id><object-id xmlns:xlink="http://www.w3.org/1999/xlink" content-type="arpha" xlink:type="simple">EE1F0E35-B1D2-5133-8CBB-D4A1C2D19F27</object-id><label>Figure 3.</label><caption><p>Micromorphological features of <italic><tp:taxon-name><tp:taxon-name-part taxon-name-part-type="genus" reg="Dendrocorticiopsis">Dendrocorticiopsis</tp:taxon-name-part><tp:taxon-name-part taxon-name-part-type="species" reg="orientalis">orientalis</tp:taxon-name-part></tp:taxon-name></italic> (holotype, WEI 20-166) <bold>A</bold> profile of basidioma section <bold>B</bold> basidioma section <bold>C</bold> dendrohyphidia <bold>D</bold> cystidia <bold>E</bold> basidia <bold>F</bold> basidiospores. Scale bars: 50 μm (<bold>A</bold>); 10 μm (<bold>B–F</bold>).</p></caption><graphic xmlns:xlink="http://www.w3.org/1999/xlink" xlink:href="mycokeys-90-019-g003.jpg" position="float" orientation="portrait" xlink:type="simple" id="oo_690445.jpg"><uri content-type="original_file" xlink:type="simple">https://binary.pensoft.net/fig/690445</uri></graphic></fig></tp:treatment-sec><tp:treatment-sec sec-type="etymology" id="SECID0EFSAG"><title>Etymology.</title><p>The epithet refers to the Eastern world, where the specimens were collected.</p></tp:treatment-sec><tp:treatment-sec sec-type="description" id="SECID0EKSAG"><title>Description.</title><p>Basidiomata annual, resupinate, effused, adnate, membranaceous, 50–100 μm thick in section. Hymenial surface brownish ivory, grayish ivory to lilac ivory, smooth, finely cracked; margin concolourous, slightly pruinose, rather determinate. Hyphal system monomitic; generative hyphae nodose-septate. Subiculum fairly uniform, composed of a basal layer, with fairly compact texture, usually with crystal masses; up to 30 μm thick, sometimes indistinct; hyphae mainly horizontal, colorless, fairly straight, 3–4 μm diam, with walls slightly thickened up to 1 μm. Hymenial layer thickening, with more or less compact texture, usually with oily materials, 50–70 μm thick; hyphae more or less vertical, colorless, 2–4 μm diam, with walls slightly thickened up to 1 μm. Dendrohyphidia numerous, 12–28 × 2–3 μm, thick-walled toward base, with walls up to 1 μm thick, colorless. Cystidia clavate, apically with resinous materials, gradually dissolving in KOH, 10–20 × 3.5–5.5 μm, slightly thick-walled, or thickening toward base, with walls up to 1 μm thick. Basidia clavate to subclavate, usually broadened at basal or middle parts, 18–35 × 5–7 μm, 4-sterigmata, thickening toward base, with walls up to 1 μm thick. Basidiospores ellipsoid to ovoid, or broadly ellipsoid, smooth, colorless, with homogenous contents, thin-walled or occasionally slightly thick-walled, negative in Melzer’s reagent, acyanophilous, mostly 5–7 × 3.2–5.2 μm. (5.5)6–7(7.5) × 4.2–5.2(5.5) μm, L = 6.50±0.42 μm, W = 4.66±0.32 μm, Q = 1.40 (n = 30) (holotype, WEI 20-166). (5.7)6.2–7(7.5) × (4.2)4.5–5(5.2) μm, L = 6.61±0.43 μm, W = 4.77±0.25 μm, Q = 1.39 (n = 30) (WEI 20-173). (4.2)5–6.8(7) × (3)3.2–5(5.2) μm, L = 5.8 μm, W = 4.2 μm, Q = 1.38 (He 4195).</p></tp:treatment-sec><tp:treatment-sec sec-type="habitat" id="SECID0EPSAG"><title>Habitat.</title><p>On dead angiosperm wood (e.g., <italic><tp:taxon-name><tp:taxon-name-part taxon-name-part-type="genus" reg="Acacia">Acacia</tp:taxon-name-part></tp:taxon-name></italic> and <italic><tp:taxon-name><tp:taxon-name-part taxon-name-part-type="genus" reg="Castanopsis">Castanopsis</tp:taxon-name-part></tp:taxon-name></italic>), occurring in August.</p></tp:treatment-sec><tp:treatment-sec sec-type="distribution" id="SECID0EDTAG"><title>Distribution.</title><p>In subtropical regions, known from China: Jiangxi and Taiwan.</p></tp:treatment-sec><tp:treatment-sec sec-type="material" id="SECID0EITAG"><title>Additional specimens examined (paratypes).</title><p>China, Jiangxi Province, Yichun City, Yifeng County, Guanshan National Nature Reserve, 500 m asl., on dead <italic><tp:taxon-name><tp:taxon-name-part taxon-name-part-type="genus" reg="Castanopsis">Castanopsis</tp:taxon-name-part></tp:taxon-name></italic> wood, 9 Aug 2016, leg. S.H. He, He 4195 (<named-content xmlns:xlink="http://www.w3.org/1999/xlink" content-type="dwc:institutional_code" xlink:title="Beijing Forestry University" xlink:href="http://grbio.org/institution/beijing-forestry-university" xlink:type="simple">BJFC</named-content> 023637). Taiwan, Taichung City, Heping District, near trailhead of Mt. Tangmadan Trail, <named-content xmlns:xlink="http://www.w3.org/1999/xlink" content-type="dwc:verbatimCoordinates" xlink:type="simple"><named-content content-type="geo-json" specific-use="{&#34;type&#34;:&#34;Point&#34;,&#34;coordinates&#34;:[120.957333,24.164722]}" id="NCID0E3TAG" xlink:type="simple">24°09'53.0"N, 120°57'26.4"E</named-content></named-content>, 670 m asl., on dead angiosperm trunk, 20 Aug 2020 leg. C.L. Wei, WEI 20-173 (<named-content xmlns:xlink="http://www.w3.org/1999/xlink" content-type="dwc:institutional_code" xlink:title="National Museum of Natural Science" xlink:href="http://grbio.org/institution/national-museum-natural-science" xlink:type="simple">TNM</named-content><ext-link xmlns:xlink="http://www.w3.org/1999/xlink" ext-link-type="gen" xlink:href="F0034449" xlink:type="simple">F0034449</ext-link>).</p></tp:treatment-sec><tp:treatment-sec sec-type="notes" id="SECID0EFUAG"><title>Notes.</title><p>Both of the <abbrev xmlns:xlink="http://www.w3.org/1999/xlink" xlink:title="ITS1-5.8S-ITS2" id="ABBRID0ELUAG" xlink:type="simple">ITS</abbrev> and <abbrev xmlns:xlink="http://www.w3.org/1999/xlink" xlink:title="nuclear 28S rDNA" id="ABBRID0EPUAG" xlink:type="simple">28S</abbrev> sequences BLAST results showed that <italic><tp:taxon-name><tp:taxon-name-part taxon-name-part-type="genus" reg="Dendrocorticiopsis">Dendrocorticiopsis</tp:taxon-name-part><tp:taxon-name-part taxon-name-part-type="species" reg="orientalis">orientalis</tp:taxon-name-part></tp:taxon-name></italic> is close to the strain BCRC 36235 that is annotated as <italic><tp:taxon-name><tp:taxon-name-part taxon-name-part-type="genus" reg="Ganoderma">Ganoderma</tp:taxon-name-part><tp:taxon-name-part taxon-name-part-type="species" reg="applanatum">applanatum</tp:taxon-name-part></tp:taxon-name></italic> (Pers.) Pat. in GenBank. According to personal communication with Bioresource Collection and Research Center (BCRC, Taiwan), the strain BCRC 36235 was indeed isolated from a <italic><tp:taxon-name><tp:taxon-name-part taxon-name-part-type="genus" reg="Ganoderma">Ganoderma</tp:taxon-name-part></tp:taxon-name></italic> specimen collected by Dr. Jin-Torng Peng in Nantou, Central Taiwan, on wood of <italic><tp:taxon-name><tp:taxon-name-part taxon-name-part-type="genus" reg="Acacia">Acacia</tp:taxon-name-part><tp:taxon-name-part taxon-name-part-type="species" reg="confusa">confusa</tp:taxon-name-part></tp:taxon-name></italic> Merr. However, as suggested by <xref ref-type="bibr" rid="B21">Suldbold (2017)</xref>, the <abbrev xmlns:xlink="http://www.w3.org/1999/xlink" xlink:title="ITS1-5.8S-ITS2" id="ABBRID0E6VAG" xlink:type="simple">ITS</abbrev> (<ext-link xmlns:xlink="http://www.w3.org/1999/xlink" ext-link-type="gen" xlink:href="EU232219" xlink:type="simple">EU232219</ext-link>) and <abbrev xmlns:xlink="http://www.w3.org/1999/xlink" xlink:title="nuclear 28S rDNA" id="ABBRID0EDWAG" xlink:type="simple">28S</abbrev> (<ext-link xmlns:xlink="http://www.w3.org/1999/xlink" ext-link-type="gen" xlink:href="EU232303" xlink:type="simple">EU232303</ext-link>) sequences of the strain BCRC 36235 are not true <italic><tp:taxon-name><tp:taxon-name-part taxon-name-part-type="genus" reg="Ganoderma">G.</tp:taxon-name-part><tp:taxon-name-part taxon-name-part-type="species" reg="applanatum">applanatum</tp:taxon-name-part></tp:taxon-name></italic>, and we supposed that the strain could be contaminated by <italic><tp:taxon-name><tp:taxon-name-part taxon-name-part-type="genus" reg="Dendrocorticiopsis">D.</tp:taxon-name-part><tp:taxon-name-part taxon-name-part-type="species" reg="orientalis">orientalis</tp:taxon-name-part></tp:taxon-name></italic>, which is known to grow on <italic><tp:taxon-name><tp:taxon-name-part taxon-name-part-type="genus" reg="Acacia">Acacia</tp:taxon-name-part></tp:taxon-name></italic>. The specimen He 4195 collected on <italic><tp:taxon-name><tp:taxon-name-part taxon-name-part-type="genus" reg="Castanopsis">Castanopsis</tp:taxon-name-part></tp:taxon-name></italic> (<tp:taxon-name><tp:taxon-name-part taxon-name-part-type="family">Fagaceae</tp:taxon-name-part></tp:taxon-name>) from Jiangxi Province has slightly smaller basidiospores (L = 5.8 μm, W = 4.2 μm) than the holotype.</p></tp:treatment-sec><ref-list><ref id="B21"><mixed-citation xmlns:xlink="http://www.w3.org/1999/xlink" xlink:type="simple"><person-group><name name-style="western"><surname>Suldbold</surname><given-names>J</given-names></name></person-group> (<year>2017</year>) Taxonomic re-evaluation of medicinal wood-decaying fungi: <italic><tp:taxon-name><tp:taxon-name-part taxon-name-part-type="genus">Abundisporus</tp:taxon-name-part></tp:taxon-name></italic>, <italic><tp:taxon-name><tp:taxon-name-part taxon-name-part-type="genus">Fomitopsis</tp:taxon-name-part></tp:taxon-name></italic>, and <italic><tp:taxon-name><tp:taxon-name-part taxon-name-part-type="genus">Ganoderma</tp:taxon-name-part></tp:taxon-name></italic> in Korea. Dissertation, Seoul National University.</mixed-citation></ref></ref-list></tp:taxon-treatment>
