# Supplementary material for: ﻿Dendrocorticiopsisorientalis gen. et sp. nov. of the Punctulariaceae (Corticiales, Basidiomycota) revealed by molecular data
Source: MycoKeys. 2022 May 31;90:19–30. doi: 10.3897/mycokeys.90.84562 (PMC9849052; doi:10.3897/mycokeys.90.84562)
Supplement: Supplementary material 1 — Alignments to TreeBase [file mycokeys-90-019-s001.fas]

>Australovuilleminia_coccinea_PDD_94158
tgag--tt-tgaaaggggtttgc-agctggccttc----aggggca-tgtgctc-g--ccc---cgctcatcca------ctctacacctgtgcaccttttgtgggtc--------------agga--------------------gcaa---tc---------------------------ctgatctacgtc-c---tacacaaaca-aacatgtatcagaatgt--ataccgcgtct--ataacgcattt---aaatacaactttcaacaacggatctcttggctctcgcatcgatgaagaacgcagcgaaatgcgataagtaatgtgaattgcagaattcagtgaatcatcgaatctttgaacgcaccttgcgctccttggtattccgaggagcatgcctgtttgagcgtcgtgaatatatcaacccatcagcgttta-----ttcgct--cctgggtttggaattggagg--ctttgctggtga-t-------gatcagctcctctc-aaatgtattagctgggctttagctcggagg---aacagtcggtgtgataattatctgcgccgtcact-------------------tactac-----------------------------------------------tccggatcccgc-tcctaattgtcttc----------ggac------aact--ttta---------tgaatctagtaactgcgagtgaa-gcgggaaaagctcaaatttaaaatctggcggtctttggtcgtccgagttgtaatctagagaagtgttttccgtgctggaccgtgtacaagtttcttggaacagaacatcatagagggtgagaatcccgtct-ttgacatgg-actaccagtgctctgtgatgcgctctcaaagagtcgcgttgtttgggaatgcagcgcaaaatgggtggtaaattccatctaaagctaaatattggcgagagaccgatagcgaacaagtaccgtgagggaaagatgaaaagcactttggaaagagagttaaacagtacgtgaaattgttgaaagggaaacgcttgaagtcagtcgcgtctcgcagaactcagccttg--ct--tttgcttggtgcattttct-gtttgacgggccagcatcgattttgaccgttggataaagttcagaggaatgtggcaccttc--gggtgtgttatagcctttgttcgcatacaac--gg-ctgggatcgaggaccgcagcacgccttt-t-ggccggggttc--gcccacgtatgtgcttaggatgctggcgtaatggctttaagcgacccgtcttgaaacacggaccaaggagtctaacatgcccgcgagtgtttgggtg-gaaaacccatgcgcgtaatgaaagtaatagttgagacccctgtcgtggggggcatcgacgcccggtcttgagctttggcgacagatctgcggtagagcgtgtatgttgggacccgaaagatggtgaactatgcctgaatagggtgaagccagaggaa-actctggt-ggaggntc-gtngcgattcnnacgtgcaaatcgatcgtcaaattngggtataggggcgaaagactaatcg-aaccatctag-tagctggntn-ctgnc-gaag
>Cytidia_salicina_Haikonen_24631
cgagt-ct-tgaaaggggtttgc-agctggccttt----cggggta-tgtgctc-g--cct---cgctcatcca------ctctacacctgtgcacctcttgtgggtc--------------ggga--------------------gcaa---tc---------------------------ccgatctgcgtctc---tacacaaacc-aatcagtatcagaatgt--ataccgcgttc---aaacgcaattaa-aaatacaactttcaacaacggatctcttggctctcgcatcgatgaagaacgcagcgaaatgcgataagtaatgtgaattgcagaattcagtgaatcatcgaatctttgaacgcaccttgcgctccttggtattccgaggagcatgcctgtttgagcgtcgtgaatctatcaacccgcaagygttt-----gttcgcttgctgtggcttggacttggagg--cattgctggcga-c-------ggtcagctcctctc-aaatgcattagctgggctttagctcggagg---aacggtcggtgtgataattatctgcgccgtcacc-------------------tactac-----------------------------------------------tccggatcccgc-ttctaaccgtcttc----------ggac------aattcacctt---------tgaatctagtaactgcgagtgaa-gcgggaaaagctcaaatttaaaatctggcggtctttggccgtccgagttgtaatctagagaagtgtcttccgcgccggaccgtgtacaagtttcttggaacagaacatcatagagggtgagaatcccgtct-ttgacacgg-actgccggtgctctgtgatgcgctctcaaagagtcgcgttgtttgggaatgcagcgcaaaatgggtggtaaattccatctaaagctaaatattggcgagagaccgatagcgaacaagtaccgtgagggaaagatgaaaagcactttggaaagagagttaaacagtacgtgaaattgttgaaagggaaacgattgaagtcagtcgcgtctggcggaactcagccttg--ct--tttgcttggtgcactttcc-gtttgacgggccagcatcgatttyggtcgtcggataaagtgtaggggaatgtggcatcctc--ggatgtgttatagcccttgctcgcatacgac--gg-ctgggatcgaggatcgcagcacgccttt-t-ggccggggttc--gcccacgtacgtgcttaggatgctggcgtaatggctttaaacgacccgtcttgaaacacggaccaaggagtctaacatgcccgcgagtgtttgggtg-gaaaacccatgcgcgtaatgaaagtaatagttgagatccctgtcgtggggagcatcgacgcccggtcttgagctttggcgacggatctgangtagagcgtgtatgttgggacccgaaagatggtgaactatgcctgaatagggtgaagccagaggaa-actctggt-ggaggctc-gtagcgantctgacgtgcaaatcgatcgtcaaatttgggtatagggggcg--------------------------------------------
>Vuilleminia_coryli_MG136
cgag--tt-tgaaaggggtttgc-agctgactctc----cggagta-tgtgctc-g--cct---cgctcatcca------ctctacacctgtgcactatctgtggg-----------------------------------------------ct---------------------------tcggcctacgtctc---tacacamac--aatatgtatcagaatgta-acaccgcgtct----aacgca-at----aatacaactttcaacaacggatctcttggctctcgcatcgatgaagaacgcagcgaaatgcgataagtaatgtgaattgcagaattcagtgaatcatcgaatctttgaacgcaccttgcgctccttggtattccgaggagcatgcctgtttgagcgtcgtgaatctctcaacccacaaattgttt----gttcagtttgtgcggcttggacttggagg--tattgctggcga-t-------ggtcagctcctcty-aaatgtattagctgggc-ttagctcggtgg---aacggttagtgtgataattatctgcgctg---cc-------------------tactac-----------------------------------------------atcggatcccgc-ttctaatcgtccgcaa--------ggac------aatt-cactt---------tgaatctagtaactgcgagtgaa-gcgggaaaagctcaaatttaaaatctggcggtctttggccgtccgagttgtaatctagagaagcgtcttccgtgccggaccgtgtacaaatctcttggaacagagtatcatagagggtgagaatcccgtct-ttgasatgg-actaccggtgctttgtgatgcgctctcaaagagtcgcgttgtttgggaatgcagcgcaaaatgsgtggtgaattccatctaaagctaaatattggcgagagaccgatagcgaacaagtaccgtgagggaaagatgaaaagcactttggaaagagagttaaacagtacgtgaaattgttgaaagggaaacgcttgaagtcagtcgcgtctrgcggaactcagccttg--ct--tttgcttggtgcactttcc-gtttgacgggccagcatcgattttgaccgctggataaagttcagaggaatgtggcaccytc--gggtgtgttatarcctttgttcgcatacagc--gg-ttgggatcgaggttcgcagcacgccttt-t-ggccggggttc--gcccacgtacgtgcttaggatgctggcgtaatggctttaaacgacccgtcttgaaacacggaccaaggagtctaacatgcctgcgagtgtttgggtg-gaaaacccatgcgcgtaatgaaagtaatagntgagatccctgtcgtggggagcatcgacgcccggnnntgagcttcggcgacgaatctgaggtagagcatgtatgttsrgacccgatagatgntgaactatgcctgaatanngtgaagccagaggaa-actctggt-ggaggctn-gtagcgattctgacgtgcaaatc-----------------------------------------------------------------------
>Vuilleminia_comedens_T_583
cgag--tt-tgaaaggggtttgc-agctggctctc----cggagca-tgtgctc-g--cct---cgctcatcca------ctctacacctgtgcactatctgtggg-----------------------------------------------ct---------------------------tcggcctacgtctt---cacacaaac--aatatgtatcagaatgta-ataccgcgtct----aacgca-at----aatacaactttcaacaacggatctcttggctctcgcatcgatgaagaacgcagcgaaatgcgataagtaatgtgaattgcagaattcagtgaatcatcgaatctttgaacgcaccttgcgctccttggtattccgaggagcatgcctgtttgagcgtcgtgaatctctcaacccacaaattgttt----gttcagtttgtgcggcttggacttggagg--cattgctggcga-t-------gatcagctcctctt-aaatgtattagctgggc-ttagctcggtgg---aacggttagtgtgataattatctgcgctg---cc-------------------tactac-----------------------------------------------atcggatcccgc-ttctaatcgtccgcaa--------ggac------aatt-cactt---------tgaatctagtaactgcgagtgaa-gcgggaaaagctcaaatttaaaatctggcggtctttggccgtccgagttgtaatctagagaagcgtcttccgtgccggaccgtgtacaaatctcttggaacagagtatcatagagggtgagaatcccgtct-ttgacatgg-actaccggtgctttgtgatgcgctctcaaagagtcgcgttgtttgggaatgcagcgcaaaatgggtggtgaattccatctaaagctaaatattggcgagagaccgatagcgaacaagtaccgtgagggaaagatgaaaagcactttggaaagagagttaaacagtacgtgaaattgttgaaagggaaacgcttgaagtcagtcgcgtctagcggaactcagccttg--ct--tttgcttggtgcactttcc-gtttgacgggccagcatcgattttgaccgctggataaagttcaagggaatgtggcaccttc--gggtgtgttatagcctttgttcgcatacagc--gg-ttgggatcgaggttcgcagcacgccttt-t-ggccggggttc--gcccacgtacgtgcttaggatgctggcgtaatggctttaaacgacccgtcttgaaacacggaccaaggagtctaacatgcctgcgagtgtttgggtg-gaaaacccatgcgcgtaatgaaagtaatagttgagatccctgtcgtggggagcatcgacgcccggttttgagcttcggcgacgaatctgaggtagagcatgtatgttgggacccgaaagatggtgaactatgcctgaatagggtgaagccagaggaa-actctggt-ggaggctc-gtagcgattctgacgtgcaaatcgatcgtcaaatttgggtataggggcgaaagactaatcg-aaccatctag-tagctggttc-ctgccgaaag
>Vuilleminia_megalospora_MG81
--------------------------------------------------------------------------------------------------tgtgagcg-----------------------------------------------cy---------------------------tcggcctacgtctt---cacacaaac--aatatgtatcagaatgta-ataccgcgtct----aacgca-at----aatacaactttcaacaacggatctcttggctctcgcatcgatgaagaacgcagcgaaatgcgataagtaatgtgaattgcagaattcagtgaatcatcgaatctttgaacgcaccttgcgctccttggtattccgaggagcatgcctgtttgagcgtcgtgaatctctcaacccacaaattgttt----gttcagtttgtgcggcttggacttggagg--cattgctggcga-t-------ggtcagctcctctt-aaatgtattagctgggc-ttagctcggtgg---aacggttagtgtgataattatctgcgctg---cc-------------------tactac-----------------------------------------------atcggatcccgc-ttctaatcgtccgcaa--------ggac------aatt-cactt---------tgaatctagtaactgcgagtgaa-gcgggaaaagctcaaatttaaaatctggcggtctttggccgtccgagttgtaatctagagaagcgtcttccgtgccggaccgtgtacaaatctcttggaacagagtatcatagagggtgagaatcccgtct-ttgacatgg-actaccggtgctttgtgatgcgctctcaaagagtcgcgttgtttgggaatgcagcgcaaaatgggtggtgaattccatctaaagctaaatattggcgagagaccgatagcgaacaagtaccgtgagggaaagatgaaaagcactttggaaagagagttaaacagtacgtgaaattgttgaaagggaaacgcttgaagtcagtcgcgtctrgcggaactcagccttg--ct--tttgcttggtgcactttcc-gtttgacgggccagcatcgattttgaccgctggataaagttcaagggaatgtggcaccctc--gggtgtgttatagcctttgttcgcatacagc--gg-ttgggatcgaggttcgcagcacgccttt-t-ggccggggttc--gcccacgtacgtgcttaggatgctggcgtaatggctttaaacgacccgtcttgaaacacggaccaaggagtctaacatgcctgcgagtgtttgggtg-gnnaanccatgcgcgtaatgaaagtaatagttgagatccctgtcgtggggagcatcgacgcccggttttgagcntcggcgacgaatcngaggtagagcatgtatgttgngacccgawagatggtgaactatgcctgaatagggtgaagccagaggaa-actctggt-ggaggctc-gtagcgaktctgacgtgcaaatcgatcgtcaaatttgggtataggggcgaaagactaatcg-aaccatctag-tagctggntn-ctgc--gaag
>Vuilleminia_pseudocystidiata_MG69
cgag--tt-tgaaaggggtttgc-agctggctctc----cggagca-tgtgctc-g--ccc---tgctcatcca------ctctacacctgtgcactttatgtgggtt--------------ggga--------------------ttaaaaccc---------------------------ccgatctacgtctt---tacacaaac--aacatgtatcagaatgt--ataccgcgtct----aacgcattt----aatacaactttcaacaacggatctcttggctctcgcatcgatgaagaacgcagcgaaatgcgataagtaatgtgaattgcagaattcagtgaatcatcgaatctttgaacgcaccttgcgctccttggtattccgaggagcatgcctgtttgagcgtcgtgaatctctcaacccacaaattgttt----gttcagtctgtgcggcttggaattggagg--cattgctggcga-c-------ggtcggctcctctc-aaataaattagctgggc-ttagctcggtgg---aacggtcggtgtgataattatctgcgccgtcacc-------------------tactac-----------------------------------------------accggatcccgc-ttctaatcgtccgtat--------ggac------aatt-cacct---------tgaatctagtaactgcgagtgaa-gcgggaaaagctcaaatttaaaatctggcggtctttggccgtccgagttgtaatctagagaagcgttttccgtgccggaccgtgtacaaatctcttggaacagagtatcatagagggtgagaatcccgtct-ttgacatgg-actaccggtgctttgtgatgcgctctcaaagagtcgcgttgtttgggaatgcagcgcaaaatgggtggtgaattccatctaaagctaaatattggcgagagaccgatagcgaacaagtaccgtgagggaaagatgaaaagcactttggaaagagagttaaacagtacgtgaaattgttgaaagggaaacgcttgaagtcagtcgcgtctggcggaactcagccttg--ct--tttgcttggtgcactttcc-gtttgacgggccagcatcgattttggccgctggataaagttcaggggaatgtggcaccttc--tggtgtgttatagcccttgttcgcatacagc--gg-ctgggatcgaggttcgcagcacgccttt-t-ggccggggttc--gcccacgcacgtgcttaggatgctggcgtaatggctttaaacgacccgtcttgaaacacggaccaaggagtctaacatgcccgcgagtgtttgggtg-gaaaacccatgcgcgtaatgaaagtaatagttgagacccctgtcgtggggggcatcgacgcccggtcttgagcttcggcgacggatctgaggtagagcgtgtatgttgggacccgaaagatggtgaactatgcctgaatagggtgaagccagaggaa-actctggt-ggaggctc-gtagcga-tctgacgtgcaaatcgatcgtcaaatttgggtataggggcgaaagact-atcg-aannatctag-tagctggntcgctgcc-nnag
>Vuilleminia_macrospora_Duhem_4860
cgag--tt-tgaaaggggtttgc-agctgactctc----cggagta-tgtgctc-g--ccc---tgctcatcca------ctctacacctgtgcactttctgtgggtc--------------ggga--------------------gtaaaatcc---------------------------ccggtctgcgtctt---cacacaaaccaaatctgtaacagaatgt--ataccgcgtct----aacgcattt----aatacaactttcaacaacggatctcttggctctcgcatcgatgaagaacgcagcgaaatgcgataagtaatgtgaattgcagaattcagtgaatcatcgaatctttgaacgcaccttgcgctccttggtattccgaggagcatgcctgtttgagcgtcgtgaatctctcaacccacaaattgttt----gttcattttgtgtggcttggaattggagg--cattgctggcga-c-------ggtcagctcctctc-aaatatattagctgggc-ttagctcggagg---aacggtcggtgtgataattatctgcgccgtcgcc-------------------tactac-----------------------------------------------tccggatcccgc-ttctaatcatccgcaa--------ggat------aatt-cactt---------tgaatctagtaactgcgagtgaa-gcgggaaaagctcaaatttaaaatctggcggtctttggccgtccgagttgtaatctagagaagcgttttccgtgccggaccgtgtacaagtctcttggaacagagcatcatagagggtgagaatcccgtct-ttgacacgg-actgccggtgctttgtgatgcgctctcaaagagtcgcgttgtttgggaatgcagcgcaaaatgggtggtaaattccatctaaagctaaatattggcgagagaccgatagcgaacaagtaccgtgagggaaagatgaaaagcactttggaaagagagttaaacagtacgtgaaattgttgaaagggaaacgcttgaagtcagtcgcgtctggcggaactcagccttg--ct--tttgcttggtgcattttcc-gtttgacgggccagcatcgatttcggccgccggataaagtgcaagggaatgtggcaccttc--gggtgtgttatagcctttgttcgcatacggc--gg-ctgggatcgaggaccgcagcacgccttt-t-ggccggggttc--gcccacgtacgtgcttaggatgctggcgtaatggctttaaacgacccgtcttgaaacacggaccaaggagtctaacatgcccgcgagtgtttgggtg-gaaaacccatgcgcgtaatgaaagtaatagttgagacccctgtcgtggggggcatcgacgcccggtcttgagcttcggcgacggatctgcggtagagcgtgtatgttgggacccgaaagatggtgaactatgcctgaatagggtgaagccagaggaa-actctggt-ggaggctc-gtagcgattctgacgtgcaaatcgatcgtcaaatt-----------------------------------------------------------
>Vuilleminia_cystidiata_KUC20131022_26
-------------------ttgt-agctggctctc----aggagca-tgtgctcgg--ccc---tgctcatcca------ctctacacctgtgcactatctgtgggtc--------------ggga--------------------gtaaaa-cc---------------------------ctggcctacgtctt---cacacaaacc-aaattgtaacagaatgt--aacccgcgtct----aacgcattt----aatacaactttcaacaacggatctcttggctctcgcatcgatgaagaacgcagcgaaatgcgataagtaatgtgaattgcagaattcagtgaatcatcgaatctttgaacgcaccttgcgctccttggtattccgaggagcatgcctgtttgagcgtcgtgaatctctcaacccacgaagtgttt----gttcatttcgtgaggcttggaattggagg--tcttgctggcga-c-------ggtcagctcctctc-aaatgtattagctgggctttagctcggagg---aacggtcggtgtgataattatctgcgccgtcact-------------------tactac-----------------------------------------------tccggatcccgc-ttctaatcgtccgcaa--------ggac------aatt-cactt---------tgaatctagtaactgcgagtgaa-gcgggaaaagctcaaatttaaaatctggcggtcttaggtcgtccgagttgtaatctagagaagcgtcttccgtgccggaccgtgtacaagtctcttggaatagagtatcatagagggtgagaatcccgtct-ttgacatgg-actaccggtgctttgtgatgcgctctcaaagagtcgcgttgtttgggaatgcagcgcaaaatgggtggtgaattccatctaaagctaaatattggcgagagaccgatagcgaacaagtaccgtgagggaaagatgaaaagcactttggaaagagagttaaacagtacgtgaaattgttgaaagggaaacgcttgaagtcagtcgcgtctggcggaactcagccttg--ct--tttgcttggtgcactttcc-gtttgacgggccagcatcgattttggtcgccggataaagctcaagggaatgtggcaccctc--gggtgtgttatagcctttgttcgcatacggc--gg-ctgggatcgaggttcgcagcacgccttt-t-ggccggggttc--gcccacgtacgtgcttaggatgctggcgtaatggctttaaacgac-----------------------------------------------------------------------------------------------------------------------------------------------------------------------------------------------------------------------------------------------------------------------------------------------------------------------------------
>Vuilleminia_nilsii_Duhem_4847
cgag--tt-tgaaagggg-ttgt-agctggcctta----cggggca-tgtgctc-g--ccc---tgctcatcca------ctctacacctgtgcacttactgtgggtc--------------gggat-------------------ttaaaaccc---------------------------ctggcctacgtctc---cacacaaact-atactgtatcagaatgt--ataccgcgttt----aacgcattt----aatacaactttcaacaacggatctcttggctctcgcatcgatgaagaacgcagcgaaatgcgataagtaatgtgaattgcagaattcagtgaatcatcgaatctttgaacgcaccttgcgctccttggtattccgaggagcatgcctgtttgagcgtcgtgaatctctcaacccatgagactttt----gt----ttcgtgtggcttggacttggagg--ctttgctggcga-t--------gtcagctcctctc-aaatgtattagctgggc-ctagctcgaagg---aacagccggtgtgataattatctgcgccgtcgct-------------------tactac-----------------------------------------------tccggatcccgc-tcctaatcgtccgtat--------ggac------aatt-cacct---------tgaatctagtaactgcgagtgaa-gcgggaaaagctcaaatttaaaatctggcggtctttggtcgtccgagttgtaatctagagaagcgttttccgtgccggaccgtgtacaagtttcttggaacagaacatcatagagggtgagaatcccgtct-ttgacacgg-actaccggtgctttgtgatgcgctctcaaagagtcgcgttgtttgggaatgcagcgcaaaatgggtggtaaattccatctaaagctaaatattggcgagagaccgatagcgaacaagtaccgtgagggaaagatgaaaagcactttggaaagagagttaaacagtacgtgaaattgttgaaagggaaacgcttgaagtcagtcgcgtctggcggaactcagccttg--ct--tttgcttggtgcactttcc-gtttgacgggccagcatcgattttggccgctggataaagttcaagggaatgtggcaccttc--gggtgtgttatagcctttgttcgcatacagc--gg-ctgggatcgaggaccgcagcacgccttt-t-ggccggggttc--gcccacgtacgtgcttaggatgctggcgtaatggctttaaacgacccgtcttgaaacacggaccaaggagtctaacatgcccgcgagtgtttgggtg-gaaaacccatgcgcgtaatgaaagtaaaagttgagacccctgtcgtggggggcatcgacgcccggttttgagcttcggcgacagatctgaggtagagcgtgtatgttgggacccgaaagatggtgaactatgcctgaatagggtgaagccagaggaa-actctggt-ggaggctc-gtagcgattctgacgtgcaaatcgatcgtcaaatttgggtataggggcgaaagactaatcg-aaccatctag-tagctggttc-ctgc------
>Vuilleminia_erastii_MG97
cgag--tt-tgaaagggg-ttgt-agctggctctc----cggagca-tgtgctc-g--ccc---tgctcatcca------ctctacacctgtgcactttctgtgggct--------------gragg-------------------ggtaaccct---------------------------tcggtctgcgtctt-----cacaaacc-aaacagtaacagaatgt--ataccgcgtct----aacgcatct----aatacaactttcaacaacggatctcttggctctcgcatcgatgaagaacgcagcgaaatgcgataagtaatgtgaattgcagaattcagtgaatcatcgaatctttgaacgcaccttgcgctccttggtattccgaggagcatgcctgtttgagcgtcgtgaatctctcaacccacagatttatt----------tttgtgaggcttggaattggagg--ctttgctggcga-c-------ggtcagctcctctc-aaatgtattagctgggctttagctcggagg---aacggtcggtgtgataattatctgcgcctaagcc-------------------tactac-----------------------------------------------ttcggatcccgc-ttctaatcgtccgcaa--------ggac------actt-catca---------tgaatctagtaactgcgagtgaa-gcgggaaaagctcaaatttaaaatctggngntctctggccatccnagttgtwatctakagaagcgtcytccgtgccggrccgtgtacnagtctcttgnaacagagcatcatagagggtgagaatcccgtct-ttgacatgg-actaccggtgctttgngnnncnctctmmnwgagycgcgwtgtttggsaatgcagcgcaaaatgngtggngaattccatctaaagcyaaatattggcgagagaccgatagcgaacaagtaccgtgagggaaagatgaaaagcactttggaaagagagttaaacagtacgtgaaattgttgaaagggaaacgcttgaagtcagtcgcnwctggcggaactcmgccttg--cw--tttgcttggngcactttcy-gtctgacgggccascatcaattttggtcgccgkataamgttcagtggaawgtggcaccctc--ggntgtgttatagcctctgttcgcatackgcnggs-tnnngattgaggtctgcarcacgccttt---tggccgggttc--gcccacgtacgtgcttaggatgctggcgtaatggctttaaacgacccgtcttgaaacacggacca---------------------------------------------------------------------------------------------------------------------------------------------------------------------------------------------------------------------------------------------------------------------------------------------------------------
>Dendrocorticiopsis_orientalis_WEI_20_166
-------------------------gctggccttc----cgaggca-tgtgcac-g--ccc---tgctcatcca----cactcaacacctgtgcaccttttgtgggcg--------------gaatggg-----------------agaaatccc-------------------------gctttgcctgcgtctc--tcacacacac--ataaagtatcagaatgta-accacgcgttt---atacgcatct---taatacaactttcaacaacggatctcttggctctcgcatcgatgaagaacgcagcgaaatgcgataagtaatgtgaattgcagaattcagtgaatcatcgaatctttgaacgcaccttgcgctccttggtattccgaggagcatgcctgtttgagtgtcgtgaacatctcaactcagaagcatttg------tttgctctctgggcttggacttggagg-tttttgctggcgg-t-------ggtcagctcctctc-aaatgaattagctgggc-ttagctcagagg---aatagtcggtgtgataattatctgcgccgttgct-------------------tatgac-----------------------------------------------tctggatcccgc-ttccaatggtctcttcgg------agac------aattcacttg---------aacatctagtaactgcgagtgaa-gcgggaaaagctcaaatttaaaatctgatggtctttggccgtccgagttgtaatctagagaagtgttttccgtgccggaccgtgtacaagtttcttggaacagaacatcatagagggtgagaatcccgtct-ttgacacgg-actgccggtgctctgtgatgcactctcgaagagtcgcgttgtttgggaatgcagcgcaaaatgggtggtgaattccatctaaagctaaatattggcgagagaccgatagcgaacaagtaccgtgagggaaagatgaaaagcactttggaaagagagttaaacagtacgtgaaattgttgaaagggaaacgcttgaagtcagtcgcgtcttgcggaactcagccttg--ct--tctgcttggtgtattttct-gtttgacgggccagcatcgattttgaccgtcggataaagtgtgggggaatgtggcatcctc--ggatgtgttatagcccttgctcgcatacgac--gg-ttgggatcgaggaccgcagcacgccttt-t-ggccggggttc--gcccacgtacgtgcttaggatgctggcgtaatggctttaaacgacccgtcttgaaacacggaccaaggagtctaacatgcctgcgagtgtttgggtg-gaaaacccatgcgcgtaataaaagtgaaagttgagacctctgtcgtggagggcatcgacgcccggtcttgagcttyggcgacggatccgcggttgagcatgtatgttgggacccgaaagatggtgaactatgcctgaatagggtgaagccagaggaa-actctggt-ggaggctc-gtagcgattctgacgtgcaaatcgatcgtcaaatttgggtataggggcgaaagactaatcg-aaccatctag-tagctggttc-ctgcc-gaag
>Dendrocorticiopsis_orientalis_WEI_20_173
-------------------------gctggccttc----cgaggca-tgtgcac-g--ccc---tgctcatcca----cactcaacacctgtgcaccttttgtgggcg--------------gaatggg-----------------agaaatccc-------------------------gctttgcctgcgtctc--tcacacacac--ataaagtatcagaatgta-accacgcgttt---atacgcatct---taatacaactttcaacaacggatctcttggctctcgcatcgatgaagaacgcagcgaaatgcgataagtaatgtgaattgcagaattcagtgaatcatcgaatctttgaacgcaccttgcgctccttggtattccgaggagcatgcctgtttgagtgtcgtgaacatctcaactcagaagcatttg------tttgctctctgggcttggacttggagg-tttttgctggcgg-t-------ggtcagctcctctc-aaatgaattagctgggc-ttagctcagagg---aatagtcggtgtgataattatctgcgccgttgct-------------------tatgac-----------------------------------------------tctggatcccgc-ttccaatggtctcttcgg------agac------aattcacttg---------aacatctagtaactgcgagtgaa-gcgggaaaagctcaaatttaaaatctgatggtctttggccgtccgagttgtaatctagagaagtgttttccgtgccggaccgtgtacaagtttcttggaacagaacatcatagagggtgagaatcccgtct-ttgacacgg-actgccggtgctctgtgatgcactctcgaagagtcgcgttgtttgggaatgcagcgcaaaatgggtggtgaattccatctaaagctaaatattggcgagagaccgatagcgaacaagtaccgtgagggaaagatgaaaagcactttggaaagagagttaaacagtacgtgaaattgttgaaagggaaacgcttgaagtcagtcgcgtcttgcggaactcagccttg--ct--tctgcttggtgtattttct-gtttgacgggccagcatcgattttgaccgtcggataaagtgtgggggaatgtggcatcctc--ggatgtgttatagcccttgctcgcatacgac--gg-ttgggatcgaggaccgcagcacgccttt-t-ggccggggttc--gcccacgtacgtgcttaggatgctggcgtaatggctttaaacgacccgtcttgaaacacggaccaaggagtctaacatgcctgcgagtgtttgggtg-gaaaacccatgcgcgtaataaaagtgaaagttgagacctctgtcgtggagggcatcgacgcccggtcttgagcttyggcgacggatccgcggttgagcatgtatgttgggacccgaaagatggtgaactatgcctgaatagggtgaagccagaggaa-actctggt-ggaggctc-gtagcgattctgacgtgcaaatcgatcgtcaaatttgggtataggggcgaaagactaatcg-aaccatctag-tagctggttc-ctgcc-gaag
>Dendrocorticiopsis_orientalis_He_4195
cgagt----tttgaaggggttgt-agctggccttc----cgaggca-tgtgcac-g--ccc---tgctcatcca----cactcaacacctgtgcaccttttgtgggcg--------------gaatggg-----------------agaaatccc-------------------------gctttgcctgcgtctc--tcacacacac--ataaagtatcagaatgta-accacgcgttt---atacgcatct---taatacaactttcaacaacggatctcttggctctcgcatcgatgaagaacgcagcgaaatgcgataagtaatgtgaattgcagaattcagtgaatcatcgaatctttgaacgcaccttgcgctccttggtattccgaggagcatgcctgtttgagtgtcgtgaacatctcaactcagaagcatttg------tttgctctctgggcttggacttggagg-tttttgctggcga-t-------ggtcagctcctctc-aaatgaattagctgggc-ttagctcagagg---aatagtcggtgtgataattatctgcgccgttgct-------------------tatgac-----------------------------------------------tctggatcccgc-ttccaatggtctcttcgg------agac------aattcacttg---------aacatctagt-actgcgagtgaa-gcgggaaaagctcaaatttaaaatctgatggtctttggccgtccgagttgtaatctagagaagtgttttccgtgccggaccgtgtacaagtttcttggaacagaacatcatagagggtgagaatcccgtct-ttgacacgg-actgccggtgctctgtgatgcactctcgaagagtcgcgttgtttgggaatgcagcgcaaaatgggtggtgaattccatctaaagctaaatattggcgagagaccgatagcgaacaagtaccgtgagggaaagatgaaaagcactttggaaagagagttaaacagtacgtgaaattgttgaaagggaaacgcttgaagtcagtcgcgtcttgcggaactcagccttg--ct--tctgcttggtgtattttct-gtttgacgggccagcatcgattttgaccgtcggataaagtgtgggggaatgtggcatcctc--ggatgtgttatagcccttgctcgcatacgac--gg-ttgggatcgaggaccgcagcacgccttt-t-ggccggggttc--gcccacgtacgtgcttaggatgctggcgtaatggctttaaacgacccgtcttgaaacacggaccaaggagtctaacatgcctgcgagtgtttgggtg-gaaaacccatgcgcgtaataaaagtgaaagttgagacctctgtcgtggagggcatcgacgcccggtcttgagcttcggcgacggatccgcggttgagcatgtatgttgggacccgaaagatggtgaactatgcctgaatagggtgaagccagaggaa-actctggt-ggaggctc-gtagcgattctgacgtgcaaatcgatcgtcaaatttgggtataggggcgaaagactaatcg-aaccatctag-tagctggttc-ctgcc-gaag
>Dendrocorticiopsis_orientalis_BCRC_36235
-gag--tt-ttgaaaggggttgt-agctggccttc----caaggca-tgtgcac-g--ccc---tgctcatcca----cactcaacacctgtgcaccttttgtgggcg--------------gaatggg-----------------agaaatccc-------------------------gctttgcctgcgtctc--tcacacacac--ataaagtatcagaatgca-accacgcgttt---atacgcatct---taatacaactttcaacaacggatctcttggctctcgcatcgatgaagaacgcagcgaaatgcgataagtaatgtgaattgcagaattcagtgaatcatcgaatctttgaacgcaccttgcgctccttggtattccgaggagcatgcctgtttgagtgtcgtgaacatctcaactcagaagcatttg------tttgctctctgggcttggacttggagg-tttttgctggcgg-t-------ggtcagctcctctc-aaatgaattagctgggc-ttagctcagagg---aatagtcggtgtgataattatctgcgccgttgct-------------------tatgac-----------------------------------------------tctggatcccgc-ttccaatggtctcttcgg------agac------aattcacttg---------aacccctagtaactgcgagtgaa-gcgggaaaagctcaaatttaaaatctgatggtctttggccgtccgagttgtaatctagagaagtgttttccgtgccggaccgtgtacaagtttcttggaacagaacatcatagagggtgagaatcccgtct-ttgacacgg-actgccggtgctctgtgatgcactctcgaagagtcgcgttgtttgggaatgcagcgcaaaatgggtggtgaattccatctaaagctaaatattggcgagagaccgatagcgaacaagtaccgtgagggaaagatgaaaagcactttggaaagagagttaaacagtacgtgaaattgttgaaagggaaacgcttgaagtcagtcgcgtcttgcggaactcagccttg--ct--tctgcttggtgtattttct-gtttgacgggccagcatcgattttgaccgtcggataaagtgtgggggaatgtggcatcctc--ggatgtgttatagcccttgctcgcatacgac--gg-ttgggatcgaggaccgcagcacgccttt-t-ggccggggttc--gcccacgtacgtgcttaggatgctggcgtaatggctttaaacgacccgtcttgaaacacggaccaaggagtctaacatgcctgcgagtgtttgggtg-gaaaacccatgcgcgtaataaaagtgaaagttgagacctctgtcgtggagggcatcgacgcccggtcttgagctttggcgacggatccgcggttgagcatgtatgttgggacccgaaagatggtgaactatgcctgaatagggtgaagccagaggaa-actctggt-ggaggctc-gtagcgattctgacgtgcaaatcgatcgtcaaatttgggtataggggcgaaagactaatcg-aaccatctag-tagctggttc-ctgcc-gaag
>Punctulariopsis_efibulata_Burdsall_8824
cgag--tt-ctgaaaggggttgt-agctggccttc----cgaggca-tgtgcac-a--ccc---tgctcatccac-----tctaacacctgtgcaccttttgtgggct--------------tatggag-----------------ggcaacctc---------------------------ctggcctgcgtctc--acacacacac--ttaaagtatcagaatgta-caaccacatcg-tatgatgtattat--taatacaactttcaacaacggatctcttggctctcgcatcgat-drgaacgcagcgaaatgcgataagtaatgtgaattgcagaattcagtgaatcatcgaatctttgaacgcaccttgcgctccttggtattccgaggagcatgcctgtttgagtgtcatgaagttctcaactctaagagcattc-----gtttgttctctgagcttggaattggagg---cttgctggcga-t-------gaccagctcctctc-aaatgtattagctgggctgtgctcgagaga--aaacagtcggtgtgataattatctgcgccgtcactg------------------aagtat-----------------------------------------------cttggatcctgc-ttctaatcgtcccttt--------tgga------catctactct---------gacatctagtaactgcgagtgaa-gcgggaagagctcaaatttaaaatctggcggttt---accgtccgagttgtaatctagagaagtgttttccgtgttggaccgtgtacaagtttcttggaacagaacatcatagagggtgagaatcccgtct-ttgacacgg-actaccaatgctttgtgatgcactctcgaagagtcgcgttgtttgggaatgcagcgcaaaatgggtggtgaattccatctaaagctaaatattggcgagagaccgatagcgaacaagtaccgtgagggaaagatgaaaagcactttggaaagagagttaaacagtacgtgaaattgttgaaagggaaacgcttgaagtcagtcgcgtcttgcggaactcagccttg--ct--tctgcttggtgtattttct-gtttgacgggccagcatcaatttcgaccgttggaaaaagtgtgagggaatgtggcatcctc--ggatgtgttatagcccttgctcgcatacgac--gg-ttgggattgaggaccgcagcacgccttttt-ggccggggttc--gcccacgtacgtgcttaggatgctggcgtaatggctttaaacgacccgtcttgaaacacggaccaaggagtctaacatgcctgcgagtgtttgggtg-gaaaacccatgcgcgtaatgaaagtgaaagttgggacctctgtcgtggagggcaccgacgcccggtcttgcgcctcggcaacggatccgcggttgagcatgtatgttgggacccgaaagatggtgaactatgcctgaatagggtgaagccagaggaa-actctggt-ggaggctc-gtagcgattctgacgtgcaaatcgatcgtcaaatttgggtataggggcgaaagactaatcg-aaccatctag-tagctggtcc-----------
>Punctulariopsis_subglobispora_Hallenberg_12761
cgag--tt-ttgaaaggagttgt-agctggccttc----cggggca-tgtgcac-g--ctc---cgctcatccac-----tctcacacctgtgcaccttttgtgggct--------------tgcggag-----------------ggcaacctc--------------------------cttggcctgcgtctc--acacacacgc--ttaaagtatcagaatgta-taaccacatcg-catgatgtattattataatataactttcaacaacggatctcttggctctcgcatcgatgaagaacgcagcgaaatgcgataagtaatgtgaattgcagaattcagtgaatcatcgaatctttgaacgcaccttgcgctccttggtattccgaggagcatgcctgtttgagtgtcatgaagttctcaactccgagagcattt-----gtttgctctctgggattggaattggagg---cttgctggcga-t-------ggtcagctcctctc-aaatgaattagctgggctgtgctcgagaga--aaacagtcggtgtgataattatctgcgccgtcgctg------------------aagtat-----------------------------------------------ctcggatcccgc-ttctaaccgtcctct---------ggac------aatacacctt---------gacatctagtaactgcgagtgaa-gcgggaagagctcaaatttaaaatctggcggtctacggtcgtccgagttgtaatctagagaagtgttttccgtgtcggaccgtgtacaagtttcttggaacagaacatcatagagggtgagaatcccgtct-ttgacatgg-actaccgatgctttgtgatgcactctcgaagagtcgcgttgtttgggaatgcagcgcaaaatgggtggtgaattccatctaaagctaaatattggcgagagaccgatagcgaacaagtaccgtgagggaaagatgaaaagcactttggaaagagagttaaacagtacgtgaaattgttgaaagggaaacgcttgaagtcagtcgcgtcttgcggaactcagccttg--ct--tctgcttggtgtattttct-gttcgacgggccagcatcaattttgaccgccggaaaaagtgtgagggaatgtggcatcctc--ggatgtgttatagccctcactcgcatacggc--ga-ttgggattgaggaccgcaacacgcctttat-ggccggggttc--gcccacgtacgtgcttaggatgctggcgtaatggctttaaacgacccgtcttgaaacacggaccaaggagtctaacatgcctgcgagtgtttgggtg-gaaaacccatgcgcgtaatgaaagtgaaagttgggacctctgtcatggagggcaccgacgcccggtcttgagcttcggcgacggatccgcggttgagcatgtatgttgggacccgaaagatggtgaactatgcctgaatagggtgaagccagaggaa-actctggt-ggaggctc-gtagcgattctgacgtgcaaatcgatcgtcaaatttgggtataggggcgaaagactaatcg-aaccatctag-tagctggttc-ctgcc-gaag
>Punctulariopsis_obducens_Ryvarden_28131
cgag--ttcctgaaaggggttgt-agctggccttc----cgaggca-tgtgcac-n--ctc---tgctcatccac-----tctaacacctgtgcaccttttgtgggcc---------------atggag-----------------ggcaacctc---------------------------ctagcctgcgtctc--acacacactnnnnnnnnnnnnnnnnnnnnn-nnnnnnnnnnn-nnnnnnnnnnnn---nnnnnnnnnnnnnnnnnnnnnnnnnnnnnnnnnnnnnnnnnnnnnnnaacgcagcgaaatgcgataagtaatgtgaattgcagaattcagtgaatcatcgaatctttgaacgcaccttgcgctccttggtattccgaggagcatgcctgtttgagtgtcatgaagttctcaactctaagagcatty-----gtttgctctctgagcttggaattggagg---cttgctggcga-t-------ggccagctcctctc-aaatgtattagctgggctgtgctcgagaga--aaacagtcggtgtgataattatctgcgccgtcactg------------------aagtat-----------------------------------------------ctcggatcccgc-ttctaatcgtccctc---------ggga------catctactct---------gacatctagtaactgcgagtgaa-gcgggaagagctcaaatttaaaatctggcggtctacggtcgtccgagttgtaatctagagaagtgttttccgtgtcggaccgtgtacaagtttcttggaacagaacatcatagagggtgagaatcccgtct-ttgacatgg-actaccgatgctttgtgatgcactctcgaagagtcgcgttgtttgggaatgcagcgcaaaatgggtggtgaattccatctaaagctaaatattggcgagagaccgatagcgaacaagtaccgtgagggaaagatgaaaagcactttggaaagagagttaaacagtacgtgaaattgttgaaagggaaacgcttgaagtcagtcgcgtcttgcggaactcagccttg--ct--tctgcttggtgtattttct-gtttgacgggccagcatcaatttygaccgttggaaaaagtgtrggggaatgtggcatcctc--ggatgtgttatagcccttgctcgcatacamc--gg-ttgggattgaggaccg------------------------------------------------------------------------------------------------------------------------------------------------------------------------------------------------------------------------------------------------------------------------------------------------------------------------------------------------------------------------------------------------------------
>Punctularia_strigosozonata_HHB11897_sp
cgag--tt-ttgaaaggggttgt-agctggccttc----cgaggca-tgtgcac-g--ccc---cgctcatcca--ctctctctacacctgtgcacattttgcgggcg--------------ggagggc-----------------gtgagccct---------------------------tttgcccgtgtctc--acacacacatacacctggtaacagaatgtata-acaccgcgt-ttaggcgcgttattataatacaactttcaacaacggatctcttggctctcgcatcgatgaagaacgcagcgaaatgcgataagtaatgtgaattgcagaattcagtgaatcatcgaatctttgaacgcaccttgcgctccttggcattccgaggagcatgcctgtttgagtgtcgtgaacatctcaacccagcgacgtttg-----cgcgtcgtctgtggattggacttggagg--ctttgctggact-t---atcacgtcggctcctctc-aaatgcattagcttgggcttagctcagtgg--aagcgatcggtgtgataattatctgcgccgtgtcatt-----------------cgctac-----------------------------------------------cctggatcccgc-ttcyaatggtccccctgc---tcgggac------aaacctcacg------tatgacatctagtaactgcgagtgaa-gcgggaagagctcaaatttaaaatctggcggtctttggccgtccgagttgtaatctagagaagtgttttctgcgtcggaccgtgtacaagtttcttggaacagaacatcatagagggtgagaatcccgtct-ttgacacgg-actgccggtgctttgtgatgcactctcgaagagtcgcgttgtttgggaatgcagcgcaaaacgggtggtgaattccatctaaagctaaatattggcgagagaccgatagcgaacaagtaccgtgagggaaagatgaaaagcactttggaaagagagttaaacagtacgtgaaattgttgaaagggaaacgcttgaagtcagtcgcgtcttgcggaactcagccttg--ct--tctgcttggtgtattttct-gcttgacgggccagcatcgattttgaccgtcggataaagtgcaggggaatgtggcatcctc--ggatgtgttatagcctccgctcgcatacgac--gg-tcgggatcgaggaccgcagcacgcctttat-ggccggggttc--gcccacgtacgtgcttaggatgctggcgtaatggctttaaacgacccgtcttgaaacacggaccaaggagtctaacatgcctgcgagtgtttgggtg-gaaaacccatgcgcgtaatgaaagtgaaagttgagacctctgtcgtggagggcatcgacgcccggtcttgagcttcggcgacggatccgcggttgagcatgtatgttgggacccgaaagatggtgaactatgcctgaatagggtgaagccagaggaa-actctggt-ggaggctcagtagcgattctgacgtgcaaatcgatcgtcaaatttgggtataggggcgaaagactaatcg-aaccatctag-taactggttc-ctgcc-g---
>Punctularia_bambusicola_CLZhao_9098
cgag--tt-ctgaaaggggttgt-agctggccttc----cgaggca-tgtgcac-g--ccc---tgctcatcca--ctctctctacacctgtgcaccttttgtgggcg--------------ggagggc-----------------gcaagccct--------------------------ctttgcccgcgtct----cacacacatacacctggtaacagaatgtaaacaccgcgtct-tcgtacgcattatt-aaatataactttcaacaacggatctcttggctctcgcatcgatgaagaacgcagcgaaatgcgataagtaatgtgaattgcagaattcagtgaatcatcgaatctttgaacgcaccttgcgctccttggtattccgaggagcatgcctgtttgagtgtcgtgaacatctcaacccagcgacgtttg-----cgcgtcgtctgcggattggacttggaggatttttgccggact-t--catcacgtcggctcctctt-aaatgcattagcttgggcttagctcagtgg--aagcgatcggtgtgataattatctgcgccgtttcatt-----------------cgcgac-----------------------------------------------cctggatcccgc-ttctaatggtccccttcg---tcgggac------aaacctcaca------tatgacatctagt-actgcgagtgaa-gcgggaaaagctcaaatttaaaatctggcggtctttggccgtccgagttgtaatctagagaagtgttttctgcgtcggaccgtgtacaagtttcttggaacagaacatcatagagggtgagaatcccgtct-ttgacacgg-actcccggtgctttgtgatgcactctcgaagagtcgcgttgtttgggaatgcagcgcaaaatgggtggtgaattccatctaaagctaaatattggcgagagaccgatagcgaacaagtaccgtgagggaaagatgaaaagcactttggaaagagagttaaacagtacgtgaaattgttgaaagggaaacgcttgaagtcagtcgcgtcttgcggaactcagccttg--ct--tctgctcggtgtattttct-gcttgacgggccagcatcgattttgaccgtcggaaaaagggtggaggaatgtggcatcctc--ggatgtgttatagcctctgctcgcatacgac--gg-ttgggatcgaggaccgcagcacgccttt-t-ggccggggttc--gcccacgtacgtgcttaggatgctggcgtaatggctttaaacgacccgtcttgaaacacggaccaaggagtctaacatgcctgcgagtgtttgggtg-gaaaacccatgcgcgtaatgaaagtgaaagttgagacctctgtcgtggagggcatcgacgcccggtcttgagcttcggcgacggatccgcggttgagcatgtatgttgggacccgaaagatggtgaactatgcctgaatagggtgaagccagaggaa-actctggt-ggaggctc-gtagcgattctgacgtgcaaatcgatcgtcaaatttgggtataggggcgaaagactaatcg-aaccatctag-tagctggttc-ctgcc-gaag
>Punctularia_subhepatica_WEI_17_662
-----------------ggccgt-agctggccttc----cgaggca-tgtgcac-g--ccc---tgctcatccactctctctctacacctgtgcaccttttgtgggcg--------------ggagggc-----------------gaaagccct---------------------------ttcgcccgcgtctc--acacacacatacacctggtagcagaatgtacacatcgcgtct-t-agacgcatcatt--aatataactttcaacaacggatctcttggctctcgcatcgatgaagaacgcagcgaaatgcgataagtaatgtgaattgcagaattcagtgaatcatcgaatctttgaacgcaccttgcgctccttggtattccgaggagcatgcctgtttgagtgtcgtgaacatctcaacccagcgacgtttg-----cgcgtcgtctgtggattggacttggagg--atttgccggact-c---atcacgtcggctcctctc-aaatgcattagcttgggcttagctcagtgg--aagcgatcggtgtgataattatctgcgccgtttcatt-----------------cgcgac-----------------------------------------------cctggatcccgc-ttctaatggtccctcc-t---ttgggac------aagcctcacaca----tatgacatctagtaactgcgagtgaa-gcgggaaaagctcaaatttaaaatctggcggtctttggccgtccgagttgtaatctagagaagtgttttctgcgtcggaccgtgtacaagtttcttggaacagaacatcatagagggtgagaatcccgtct-ttgacacgg-actgccggtgctttgtgatgcactctcgaagagtcgcgttgtttgggaatgcagcgcaaaatgggtggtgaattccatctaaagctaaatattggcgagagaccgatagcgaacaagtaccgtgagggaaagatgaaaagcactttggaaagagagttaaacagtacgtgaaattgttgaaagggaaacgcttgaagtcagtcgcgtcttgcggaactcagccttg--ct--tctgcttggtgtattttct-gcttgacgggccagcatcgattttgaccgtcggaaaaagggtaggggaatgtggcatcctc--ggatgtgttatagcctctgctcgcatacgac--gg-ttgggatcgaggaccgcagcacgccttt-t-ggccggggttc--gcccacgtacgtgcttaggatgctggcgtaatggctttaaacgacccgtcttgaaacacggaccaaggagtctaacatgcctgcgagtgtttgggtg-gaaaacccatgcgcgtaatgaaagtgaaagttgagacctctgtcgtggagggcatcgacgcccggtcttgagcttcggcgacggatccgcggttgagcatgtatgttgggacccgaaagatggtgaactatgcctgaatagggtgaagccagaggaa-actctggt-ggaggctc-gtagcgattctgacgtgcaaatcgatcgtcaaatttgggtataggggcgaaagactaatcg-aaccatctag-tagctggttc-ctgcc-ga--
>Dendrocorticium_polygonioides_CBS_106_56
cgat--tt-----gaagggttgt-cgct--------------ctcg-cgtgcac-g--ccc---cgatcatcca-------ctcatacctgtgcacctattgcgggcg--------------aaa------------------------------------------------------------gtccgcgtctt--acacacacacactacatgtatcagaatgtc-ttacaatgcat----tacgcatttat-taatacaactttcaacaacggatctcttggctctcgcatcgatgaagaacgcagcgaaatgcgataagtaatgtgaattgcagaattcagtgaatcatcgaatctttgaacgcaccttgcgctccttggtattccgaggagcatgcctgtttgagtgtcatgaacatatcaactcgaattcatttt---------------cgtgcttggacttggaggtcttttgccggcga-t-------ggccggctcctctc-aaatgcattagtgggct-ttgctcagggaa---agcagtcggtgtgataattatctactccgtc----------------------cgcgac-----------------------------------------------tctggatctcgc-ttataaccgtccgcga--------ggacac----aacttcttta-------atgacatctagtaactgcgagtgaa-gcgggaaaagctcaaatttaaaatctggcgtcctttggtcgtccgagttgtaatctagagaagtgttttctgtgctggaccgtgtacaagtttcttggaacagaacatcatagagggtgagaatcccgtct-ttgacacgg-actgccagtgctctgtgatgcactctcgaagagtcgcgttgtttgggaatgcagcgcaaaatgggtggtgaattccatctaaagctaaatattggcgagagaccgatagcgaacaagtaccgtgagggaaagatgaaaagcactttggaaagagagttaaacagtacgtgaaattgttgaaagggaaacgcttgaagtcagtcgcgtcttgcggaactcagccttg--cttctctgctcggtgtattttcc-gttcgacgggccagcatcgatttcgaccgtcggataaagtgtgagggaatgtggcatcttc--ggatgtgttatagccctcgctcgcatacgac--gg-tcgggatcgaggaccgcagcacgccttttt-ggccggggttc--gcccacgtacgtgcttaggatgctggcgtaatggctttaaacgacccgtcttgaaacacggaccaaggagtctaacatgcctgcgagtgtttgggtg-gaaaacccatgcgcgcaatgaaagtgaaagttgggacctctgtcgtggagggcaccgacgcccggtcttgagcctcggcgacggatccgcggtggagcatgtatgttgggacccgaaagatggtgaactatgcctgaatagggtgaagccagaggaagactctggt-ggaggctc-gtagcgattctgacgtgcaaatcgatcgtcaaatttgggtataggggcgaaagactaatcg-a-------------------------------
>Dendrocorticium_roseocarneum_KUC20121109_32
------------------gttgt-agct--------------ctcg-tgtgcac-g--ccc---ggatcatcca-------cttacacctgtgcactttttgcgggag--------------ggagaaa----------------------------------------------------tcccgaccgcgtctc--tcacacacaca-----agtaacagaatgt--aaacagcgcat----ggcgcatttat-taatacaactttcaacaacggatctcttggctctcgcatcgatgaagaacgcagcgaaatgcgataagtaatgtgaattgcagaattcagtgaatcatcgaatctttgaacgcaccttgcgctccttggtattccgaggagcatgcctgtttgagtgtcatgaacatatcaactcgtaaaaattta---------ttttttcgagcttggacttggaggtcttttgccggcga-t-------cgtcggctcctctc-aaatgcattagctgggctttagctcagggg---atcaatcggtgtgataattatctgcgccgctctgcc----------------------------------------------------------------------cctggatcccgc-ttacagtcgtccccctcg------ggac------aaat-ttttc---------atcatctagtaactgcgagtgaa-gcgggaaaagctcaaatttaaaatctggcgtcctttggtcgtccgagttgtaatctagagaagtgttttctgtgctggaccgtgtacaagtttcttggaacagaacatcatagagggtgagaatcccgtct-ttgacacgg-actgccagtgctctgtgatgcactctcgaagagtcgcgttgtttgggaatgcagcgcaaaatgggtggtgaattccatctaaagctaaatattggcgagagaccgatagcgaacaagtaccgtgagggaaagatgaaaagcactttggaaagagagttaaacagtacgtgaaattgttgaaagggaaacgcttgaagtcagtcgcgtcttgcggaactcagccttg--ctt-tttgcttggtgtattttct-gttcgacgggccagcatcgatttcgaccgtcggataaagtgtgagggaatgtggcatcctc--ggatgtgttatagccctcgctcgcatacgac--gg-ttgggatcgaggaccgcagcacgccttttt-ggccggggttc--gcccacgtacgtgcttaggatgctggcgtaatggctttaaacgac-----------------------------------------------------------------------------------------------------------------------------------------------------------------------------------------------------------------------------------------------------------------------------------------------------------------------------------
>Mycobernardia_incrustans_Duhem3613
tgaga----ttgaaaagagttgt-cgctggccttc----cgaggca-tgtgcac-g--ctc---tgctcatcca-------tctacccctgtgcacctattgtagaag--------------ggccgaa--------------------------------------------------aggctgttctatgtttt---tacaaacact---tttarttctgaatgt--aacttgctata----aacgcatct----aatacaactttcaacaacggatctcttggctctcgcatcgatgaagaacgcagcgaaatgcgataagtaatgtgaattgcagaattcagtgaatcatcgaatctttgaacgcaccttgcgctctttggtattccgaagagcatgcctgtttgagtgtcatgaatatctcaatt------------------atacatttgtgtaattggacttggaag----ttgctgatga-a-------agtcagctcttctctaaatgcattagcgggat-tggctgattgca---gatcctcggtgtgataa-tgtctaygccgtggaactgtaaty--------gaatgttacctctt-------------------------gtagtgtg-----actggctatactttgc-ttctawccgtctgtaa--------ggac------aatc-tcatt---------catatctagt-actgcgagtgaa-gcgggaaaagctcaaatttaaaatctggtggtctttggtcgtccgagttgtagtctggagaagcgttttccgtgctggaccgtgtacaagtttcttggaacagarcrtcatagagggtgagaatcccgtct-ttgacacgg-actaccagtgctttgtgatgcgctctcaaagagtcgcgttgtttgggaatgcagcgcaaaatgggtggtaaattccatctaaagctaaatattggcgagagaccgatagcgaacaagtaccgtgagggaaagatgaaaagcactttggaaagagagttaaacagtacgtgaaattgttgaaagggaaacgcttgaagtcagtcgcgtcggtcgggactcagccttg--ct--tttgcttggtgcactttcc-gtttgacgggccagcatcaattttgaccgctggataaagttcgagggaatgtggcaccttc--gggtgtgttatagcctttgttcgcatacagt--gg-ttgggattgagg-tcgca--acaccctttt-ggccggggttc--gcccacgtacgtgcttaggatgctggcgtaatggctttaaacgacccgtcttgaaacacggaccaaggagtctaacatgcccgcgagtgtttgggtg-caaaacccatgcgcgtaatgaaagtaaaagttgagacctctgtcgtggggggcatcgacgcccggtcttgagcttcggcgacggatctgaggtagagcgtgtatgttgggacccgaaagatggtgaactatgcctgaatagggtgaagccagaggaa-actctggt-ggaggctc-gtagcgattctgacgtgcaaatcgatcgtcaaattt----------------------------------------------------------
>Mycobernardia_incrustans_CBS17236
tgaga----ttgaaaagagttgt-cgctggccttc----cgaggca-tgtgcac-g--ctc---tgctcatcca-------tctacccctgtgcacctattgtagaag--------------ggccgaa--------------------------------------------------aggctgttctatgtttt---tacaaacact---tttagttctgaatgt--aacttgctata----aacgcatct----aatacaactttcaacaacggatctcttggctctcgcatcgatgaagaacgcagcgaaatgcgataagtaatgtgaattgcagaattcagtgaatcatcgaatctttgaacgcaccttgcgctctttggtattccgaagagcatgcctgtttgagtgtcatgaatatctcaatt------------------atacatttgtgtaattggacttggaag----ttgctgatga-a-------agtcagctcttctctaaatgcattagcggga--tggctgattgca---gatcctcggtgtgataa-tgtctacgccgtggaactgtaatc--------gaatgttacctctt-------------------------gtagtgtg-----actggctatactctgc-ttctaactgtctgtaa--------agac------aatc-tcatt---------catatctagtaactgcgagtgaa-gcgggaaaagctcaaatttaaaatctggtggtctccggccatccgagttgtagtctggagaagcgttatccgtgctggaccgtgtacaagtctcttggaacagagcgtcatagagggtgagaatcccgtct-ttgacacgg-actaccagtgctttgtgatacgctctcaaagagtcgcgttgtttgggaatgcagcgcaaaatgggtggtaaattccatctaaagctaaatattggcgagagaccgatagcgaacaagtaccgtgagggaaagatgaaaagcactttggaaagagagttaaacagtacgtgaaattgttgaaagggaaacacttgaagtcagtcgcgtcgctcaggactcagcctgg--ct--tatgcctggtgtacttcct-gtttgatgggccagcatcaattttgaccattggataaagtgtgagggaatgtggcaccttc--gggtgtgttatagcccttgctcacatacagt--gg-ttgggattgaggttcgcagcacgccttt-t-ggccggggttc--gcccacgtacgtgcttaggatgctggcgtaatggctttaaatgacccgtcttgaaacacggaccaaggagtctaacatgcccgcgagtgtttgggtg-caaaacccatgcgcgtaatgaaagtaaaagttgagatctctgtcgtggagagcatcgacgcccggtcctgagcttcggcgacggttctgaggtagagcgtgtatgttgggacccgaaagatggtgaactatgcctgaatagggtgaagccagaggaa-actctggt-ggaggctc--tagcgattctgacgtgcaaatcgatcgtcaaattagggtat----------------------------------------------------
>Corticium_roseum_Ghobad-Nejhad2428
tgaat----ttgaatgaggttgt-agctggccttt----cggggca-tgtgctc-g--cct---tgctcatcca-------cacaccaccgtgcaccttctgtggtgt--------------ggcgatc--gcttcac--------------------------------------ggcgtcgcctgctgcgtcta---tataaacact-atacaagtctagaatgtc-taattgcga---taaaaagcatct----aatacaactttcaacaacggatctcttggctctcgcatcgatgaagaacgcagcgaaatgcgataagtaatgtgaattgcagaattcagtgaatcatcgaatctttgaacgcaccttgcgctccttggtattccgaggagcatgcctgtttgagtgtcatgaatctctcaatacatcagtttgcg-----aaagcggctgttggattggacttggggg----ctgccggcgc-g-------agtcggctcctctctaaatgcattagctggat-ctgaaggtcggc---gatcctcagtgtgataattatctacgctgttgtattccacctacgc---aaggcgctaccgtccgc-------------------aaggatgagtggc----tctgcggagatcacgc-ttataaccgtctgtaat-------ggac------aat--ctctt---------gacatctagtaactgcgagtgaa-gcgggaaaagctcaaatttaaaatctggcgcccttagggcgtccgagttgtagtctggagaagcgtcttccgtgctggaccatgcataaatctcttggaacagagtatcatagtgggtgagaatcccgtct-ttggcatgg-actaccagtgctctgtgatgcgctctcaaagagtcgcgttgtttgggaatgcagcgcaaaatgggtggtaaattccatctaaagctaaatattggcgagagaccgatagcgaacaagtaccgtgagggaaagatgaaaagcactttggaaagagagttaaacagtacgtgaaattgttgaaagggaaacgcttgaagtcagtcgcgtcgtgcgggactcagccttg--ct--tctgcttggtgtatttcct-gtacgacgggccagcatcgattttgatcgtcggaaaaagttcaggggaatgtggcaccttc--gggtgtgttatagcccttgttcgcatacgac--gg-ttgggatcgaggatcgcagcacgcctttat-ggccggggttc--gcccacgtacgtgcttaggatgctggcgtaatggctttaaacgacccgtcttgaaacacggaccaaggagtctaacatgcctgcgagtgtttgggtg-taaaacccatccgcgtaatgaaagtgaaagttgagatctctgtcatggagagcatcgacgcccggtcttgagctttggcgacggatctgaggttgagcatgtatgttgggacccgaaagatggtgaactatgcctgaatagggtgaagccagaggaa-actctggt-ggaggctc-gtagcgattctgacgtgcaaatcgatcgtcaaatttgggtataggggcgaaagactaatcg-aaccatctag-tagctggttc-ctgcc-ga--
>Corticium_thailandicum_Ghobad-Nejhad3012
cgaa-----tttgactgggttgt-agctggcctct----cggggca-tgtgctc-g--ccc--tttctcatcca-------cataccaccgtgcaccttctgtggcgt--------------ggcgagatcgcttcac-----------------------------------tgtggtcttgcctgctgcgttta---tacaaacact-atacaagtctagaatgtc-tgattgcga---taaaaagcatct----aatacaactttcaacaacggatctcttggctctcgcatcgatgaagaacgcagcgaaatgcgataagtaatgtgaattgcagaattcagtgaatcatcgaatctttgaacgcaccttgcgctccttggtattccgaggagcatgcctgtttgagtgtcatgaatctctcaatacatcagtttgcg-----aaagcggctgttggattggacttggagg----ctgccggcgc-a-------agtcggctcctctctaaatgcattagctggat-ctgaaggtcggc---gatcctcagtgtgataattatctacgctgctgtattccacctgtgc---aaggtgctaccgtccgc-------------------gaggatgagtggc----cctgcgcggatcacgc-ttccaaccgtctgtaat-------ggac------aac--ttctt---------gacatctagtaactgcgagtgaa-gcgggaaaagctcaaatttaaaatctggcgtccttagggcgtccgagttgtagtctggagaagcgtcttccgcgctggaccatgcataaatctcttggaacagagtatcatagtgggtgagaatcccgtct-ttggcatgg-actaccagtgctttgtgatgcgctctcaaagagtcgcgttgtttgggaatgcagcgcaaaatgggtggtaaattccatctaaagctaaatattggcgagagaccgatagcgaacaagtaccgtgagggaaagatgaaaagcactttggaaagagagttaaacagtacgtgaaattgttgaaagggaaacgcttgaagtcagtcgcgtcgttcgggactcagccttg--ct--tctgcttggtgtatttcct-gtacgacgggccagcatcgattttgatcgttggaaaaagttcaggggaaggtggcacctcc--gggtgtgttatagcccctgttcgcatgcaac--gg-ttgggatcgaggttcgcagcacgcctttat-ggccggggttc--gcccacgtacgtgcttaggatgctggcgtaatggctttaaacgacccgtcttgaaacacggaccaaggagtctaacatgcctgcgagtgtttgggtg-taaaacccatccgcgtaatgaaagtgaaagttgagatctctgtcatggagagcatcgacgcccggtcttgagctttggcgacggatctgaggttgagcatgtatgttgggacccgaaagatggtgaactatgcctgaatagggtgaagccagaggaa-actctggt-ggaggctc-gtagcgattctgacgtgcaaatcgatcgtcaaatttgggtataggggcgaaagactaatcg-aaccatctag-tagctggttc-ctgcc-ga--
>Disporotrichum_dimorphosporum_CBS43385
cgag--tt-tgaaaggggtttgtatgctggccttc----cgaggca-tgtgctc-g--ccc---tgctcatcca-------tctacacctgtgaactttttgtagctc--------------gggatgtattggaggtca------gtgatggccga----------------cagtgtagtccgttctacgatctttacacacacact-ttaaaagtttagaatgta-ttcttgcgattttaaaacgcatct----aatacaactttcaacaacggatctcttggctctcgcatcgatgaagaacgcagcgaaatgcgataagtaatgtgaattgcagaattcagtgaatcatcgaatctttgaacgcaccttgcgctccctggtattccggggagcatgcctgtttgagtgtcatgaaattttcaacttctaccattttgtaatgaaatgtttgtagagcttggacttggggg--ttttgctggcgt-g-------agtcagctcctctctaaatgtattagctggat-ctattgatcaat---gatcctcggtgtgatatttgtctacgccgtgtttggtctgatcagaccttgagtgctaccga--------------tcgcaa-----gatttgtgtagcct-gaggtaaagattaagc-ttctaatcgtctctctttcaatggggaca-----aatattactt---------gaccattagtaactgcgagtgaa-gcgggaaaagctcaaatttaaaatctggcgtcttttgggcgtccgagttgtagtctggagaagcgtcttccgcgttggaccgtgtataagtttcttggaacagaacatcatagagggtgagaatcccgtct-ttgacacgg-actaccaatgctttgtgatgcgctctcaaagagtcgcgttgtttgggaatgcagcgcaaaatgggtggtaaattccatctaaagctaaatattggcgagagaccgatagcgaacaagtaccgtgagggaaagatgaaaagcactttggaaagagagttaaacagtacgtgaaattgttgaaagggaaacgcttgaagtcagtcgcgtctgccgggactcagccttgctct--tttgcttggtgtattttct-ggtagacgggccagcatcgatttcgaccgctggaaaaagttcagggaaatgtggcacctcc--gggtgtgttatagtccctgttcgcatacagc--gg-ttgggatcgaggtctgcagcacgcctttat-ggccggggttc--gcccacgtacgtgcttaggatgctggcgtaatggctttaaacgacccgtcttgaaacacggaccaaggagtctaacatacccgcgagtgtttgggtg-taaaacccatgcgcgtaatgaaagtgaaagttgagacccctgtcgcggggggcatcgacgcccggtcttgagctttggcgacagatctgaggttgagcgtgtatgttgggacccgaaagatggtgaactatgcctgaatagggtgaagccagaggaa-actctggtgggaggctc-gtagcgattctgacgtgcaaatcgatcgtcaaatttgggtataggggcgaaagactaatcgaaatcatctagatagataactc-tgcga-----
>Disporotrichum_dimorphosporum_CBS41970
cgag--tt-tgaaaggggtttgtatgctggccttc----cgaggca-tgtgctc-g--ccc---tgctcatcca-------tctacacctgtgaactttttgtagctc--------------gggatgtattggaggtca------gtgatggccga----------------cagtgtagtccgttctacgatctttacacacacact-ttaaaagtttagaatgta-ttcttgcgattttaaaacgcatct----aatacaactttcaacaacggatctcttggctctcgcatcgatgaagaacgcagcgaaatgcgataagtaatgtgaattgcagaattcagtgaatcatcgaatctttgaacgcaccttgcgctccctggtattccggggagcatgcctgtttgagtgtcatgaaattctcaactctaccattttgt-aatgaaatgtttgtagagcttggacttggggg--ttttgctggcgt-g-------agtcagctcctctctaaatgtattagctggat-ctattgatcaat---gatcctcggtgtgatatttgtctacgccgtgtttggtctgatcagaccttaagtgctaccga--------------tcgcaa-----gatttgtgtagcctgaaggaaaagattaagc-ttctaatcgtctctctttcaatggggac------aatattactt---------gacatctagtaactgcgagtgaa-gcgggaaaagctcaaatttaaaatctggcgtcttttgggcgtccgagttgtagtctggagaagcgtcttccgcgttggaccgtgtataagtttcttggaacagaacatcatagagggtgagaatcccgtct-ttgacacgg-actaccaatgctttgtgatgcgctctcaaagagtcgcgttgtttgggaatgcagcgcaaaatgggtggtaaattccatctaaagctaaatattggcgagagaccgatagcgaacaagtaccgtgagggaaagatgaaaagcactttggaaagagagttaaacagtacgtgaaattgttgaaagggaaacgcttgaagtcagtcgcgtctgccgggactcagccttgctct--tttgcttggtgtattttct-ggtagacgggccagcatcgatttcgaccgctggaaaaagttcagggaaatgtggcacctcc--gggtgtgttatagtccctgttcgcatacagc--gg-ttgggatcgaggtctgcagcacgcctttat-ggccggggttc--gcccacgtacgtgcttaggatgctggcgtaatggctttaaacgacccgtcttgaaacacggaccaaggagtctaacatacccgcgagtgtttgggtg-taaaacccatgcgcgtaatgaaagtgaaagttgagacccctgtcgcggggggcatcgacgcccggtcttgagctttggcgacagatctgaggttgagcgtgtatgttgggacccgaaagatggtgaactatgcctgaatagggtgaagccagaggaa-actctggt-ggaggctc-gtagcgattctgacgtgcaaatcgatcgtcaaatttgggtataggggcgaaagactaatcg-aaccatctag-tagctggtcc-tgc-------
>Erythricium_hypnophilum_MMeyer
cgagtttt-tgaatcgggtttga-tgctggccttc----cgaggcaatgtgctc-g--ccc---ttctcattcc-----atctcacacctgtgcacctttgtggtcta--------------gacgttayggc-------------tgaaaagct----------------------ggaggtcaggctacgtttt---tatacacact-ctttcagttcagaatgt--aacatacgtga-taaaacacattt----aatacaactttcaacaacggatctcttggctctcgcatcgatgaagaacgcagcgaaatgcgataagtaatgtgaattgcagaattcagtgaatcatcgaatctttgaacgcaccttgcgctccttggtattccgaggagcatgcctgtttgagtgtcatgaatatctcaaaccctctctctcttt----gttgagaaagtgggcttggacttggagg--ctttgccggcgtcw-------tgtcggctcctctttaaatgcattagctggga-tctttcgagaaa---cagcctcggtgtgataattgtctacgccgtgtgtctgttgatcgca-ttagtttgctaccct--------------gcctgcaaaggtggtcgtgt------ggcttggagatcttgc-ttcaaatcgttatt----------aaac------aatttcattg---------acaatctagtaactgcgagtgaa-gcgggaaaagctcaaatttaaaatctggtggtctttggccatccgagttgtagtctggagaagcgtcttccgcgttggaccgtgtaaaagtttcttggaatagaacatcatagagggtgagaatcccgtct-ttgacacgg-actaccagtgctttgtgatgcgctctcaaagagtcgtgttgtttgggaatgcagcacaaaatgggtggtatattccatctaaagctaaatattggcgagagaccgatagcgaacaagtaccgtgagggaaagatgaaaagcactttggaaagagagttaaacagtacgtgaaattgttgaaagggaaacgcttgaagtcagtcgcgttggccgggactcagccttgctct--tttgcttggtgtatttcct-ggtcgacgggccagcatcgattttgaccgttggataaagttcagaggaatgtggcacctctcggggtgtgttatagcctttgttcgcatgcaac--ggtttgggatcgaggatcgcagcacgcctttat-ggccggggttc--gcccacgtacgtgcttaggatgctggcgtaatggctttaaacgacccgtcttgaaacacggaccaaggagtctaacatgcctgcgagtgtttgggtg-caaaacccatgcgcgtaatgaaagtgaaagttgagacctctgtcatggagggcatcgacgcccggtcttgagctttggcgacggatccgaggttgagcatgtatgttgggacccgaaagatggtgaactatgcctgaatagggtgaagccagaggaa-actctggt-ggaggctc-gtagcgattctgacgtgcaaatcgatcgtcaaatttgggtata---------------------------------------------------
>Erythricium_laetum_Kotiranta21287
cgagt-tt-ttgaattgggttga-tgctggccttc----cgaggcattgtgctc-a--ccc--tttctcatcca------tctcacacctgtgcacctttgtggtcta--------------gacgttacggctgttg-------aaaaacagct----------------------ggaggtcaggtcatgtttt---tatatatatactcttcagttcagaatgt--aaacaacgtga-taaaacacattt----aatacaactttcaacaacggatctcttggctctcgcatcgatgaagaacgcagcgaaatgcgataagtaatgtgaattgcagaattcagtgaatcatcgaatctttgaacgcaccttgcgctccttggtattccgaggagcatgcctgtttgagtgtcatgaatatctcaaaaaccccttg--------aggaattggggggcttttggacttggagg---cttgccggcgtct-------cgtcggctcctctttaaatgcattagctggga-tctttcgagaaa---cagcctcggtgtgataattgtctacgccgtgtgttctgttgatcgc-ttagtttgctaccct--------------gcctgaaaaggtggttgtgt------ggcttggagatcttgc-ttcaaaatcgttgttaaat-----caacaatatcaatttatttt---------gacatctagtaactgcgagtgaa-gcgggaaaagctcaaatttaaaatctggtggtctttggccatccgagttgtagtctggagaagcgtcttccgcgttggaccgtgtaaaagtttcttggaatagaacatcatagagggtgagaatcccgtct-ttgacacgg-actaccagtgctttgtgatgcgctctcaaagagtcgtgttgtttgggaatgcagcacaaaatgggtggtatattccatctaaagctaaatattggcgagagaccgatagcgaacaagtaccgtgagggaaagatgaaaagcactttggaaagagagttaaacagtacgtgaaattgttgaaagggaaacgcttgaagtcagtcgcgttggccgggactcagccttgctct--tttgcttggtgtatttcct-ggtcgacgggccagcatcgattttgaccgttggataaagttcagaggaatgtggcacctcc--gggtgtgttatagcctttgttcgcatgcaac--gg-ttgggatcgaggatcgcagcacgcctttat-ggccggggttc--gcccacgtacgtgcttaggatgctggcgtaatggctttaaacgacccgtcttgaaacacggaccaaggagtctaacatgcccgcgagtgtttgggtg-caaaacccatgcgcgtaatgaaagtgaaagttgagacctctgtcatggagggcatcgacgcccggtcttgagcttkggcgacggatccgaggttgagcgtgtatgttgggacccgaaagatggtgaactatgcctgaatagggtgaagccagaggaa-actctggt-ggargctc-gtagcgattctgacgtgcaaatcgatcgtcaaatttgsgtata-gggcgaaagactnatcg---------------------------------
>Lawreymyces_palicei_Palice4369
tgag--tt-tgacatggggttga-tgctggccttcc---cgaggta-tgtgctc-gccccc---tactcatcca-------tctacacctgtgcacctattgcagcta--------------ggcattacggttgtgctc------tgcatgact-----------------------ggaagccagctgctttta---tacacacac--actttggttcagaatgta-ctattgcta---taatatgcatta----aatacaactttcaacaacggatctcttggctctcgcattgatgaagaacgcagcgaaatgcgataagtaatgtgaattgcagaattcagtgaatcatcgaatttttgaacgcaccttgcgctccttggtattccgaggagcatgcctgtttgagtgtcatgaatatctcaaatcctcaattttct------atagattgaggactttggacttggggg----ttgccggcat-g-------tgtcggctcctctctaaatgtattagctgagt-ctttc-gagatg---cggcctcggtgtgataattgtctacgccgtgtgtatgcgcctt----gcttgatgctaccccc-----------cacttgaataaggtggttgtgtgg--------ctgggacaaagc-ttctaactgtcttttga-------agac------aaca-ctttt---------gacatctagtaactgcgagtgaa-gcgggaaaagctcaaatttaaaatctggcagttct--gctgtccgagttgtagtctggagaagtgttttccgtgctggaccgtgtaaaagtctcttggaacagagcatcatagagggtgagaatcccgtct-ttgacatgg-cccaccactgctttgtgatgcactctcaaagagtcgcgttgtttgggaatgcagcgcacaatgggtggtatattccatctaaagctaaatattggcgagagaccgatagcgaacaagtaccgtgagggaaagatgaaaagcactttggaaagagagttaaacagtacgtgaaattgttgaaagggaaacgcttgaagtcagtcgcatctgttgggactcagccttgcatt--tttgcttggtgtatttcct-ggtggatgggccagcatcgattttgaccgttggataaagttcgagggaatgtggcaccttt--gggtgtgttatagcccttgtccgcatgcaac--gg-ttgggatcgaggtttgcagcacgccttttt-ggccggg--------------------------------------------------------------------------------------------------------------------------------------------------------------------------------------------------------------------------------------------------------------------------------------------------------------------------------------------------------------------------------------
>Lawreymyces_palicei_Palice2509
tgag--tt-tgacatggggttga-tgctggccttcc---cgaggta-tgtgctc-gccccc---tactcatcca-------tctacacctgtgcacttattgcagcta--------------ggcattacggttgtgctc------tgcatgact-----------------------ggaagccagctgctttta---tacacacaac-actttggttcagaatgta-ctattgcta---taatatgcatta----aatacaactttcaacaacggatctcttggctctcgcatcgatgaagaacgcagcgaaatgcgataagtaatgtgaattgcagaattcagtgaatcatcgaatttttgaacgcaccttgcgctccttggtattccgaggagcatgcctgtttgagtgtcatgaatatctcaaatcctcaattttct------atagattgaggactttggacttggggg----ttgccggcgt-g-------tgtcggctcctctctaaatgtattagctgagt-ctttctgagatg---cagcctcggtgtgataattgtctacgccgtgtgtatgcgcctt----gcttgatgctacccc------------cacttgaataaggtggttgtgtgg--------ctgggacaaagc-ttctaactgtcttttga-------agac------aaca-ctttt---------gacatctagtaactgcgagtgaa-gcgggaaaagctcaaatttaaaatctggcagttct--gctgtccgagttgtagtctggagaagtgttttccgtgctggaccgtgtaaaagtctcttggaacagagcatcatagagggtgagaatcccgtct-ttgacatgg-cccaccagtgctttgtgatgcactctcaaagagtcgcgttgtttgggaatgcagcgcaaaatgggtggtatattccatctaaagctaaatattggcgagagaccgatagcgaacaagtaccgtgagggaaagatgaaaagcactttggaaagagagttaaacagtacgtgaaattgttgaaagggaaacgcttgaagtcagtcgcatctgttgggactcagccttgcatt--tttgcttggtgtatttcct-ggtggatgggccagcatcgattttgaccgttggataaagttcgagggaatgtggcaccttt--gggtgtgttatagcccttgtccgcatgcaac--gg-ttgggatcgaggtttgcagcacgccttttt-ggccggg--------------------------------------------------------------------------------------------------------------------------------------------------------------------------------------------------------------------------------------------------------------------------------------------------------------------------------------------------------------------------------------
>Marchandiomyces_aurantioroseus_Hallenberg8186
cgagt----ttgaaagaggttgt-cgctggccttt----cggggca-tgtgcac-g--cct---tgctcatcca------tctcacacctgtgcaccttctgtagttc--------------tgggagaagtggg-----------ggcgacccc------------------ccttcgcttggtttctacgtctt---ttcacacact-ctatacgttctgaatgt--aaaccgcga---taaaacgcatct----aatacaactttcaacaacggatctcttggctctcgcatcgatgaagaacgcagcgaaatgcgataagtaatgtgaattgcagaattcagtgaatcatcgaatctttgaacgcaccttgcgctcgtcggtattccgacgagcatgcctgtttgagtctcatgaatctctcaaaccaccgaaagttt-----gcgctttcgatggctttggacttggagg-tctatgccggcgc-g-------agtcggctcctctctaaatgcattagctcgga-tcatacgtgt----cgatctgcggtgtgataaacgtctacgtcgcggcattggcacctcgc----------------------------tcttt-----------------------tgcgggctggtctggctttctaatcgccttc----------gggc------aaca-catct---------gacatctagtaactgcgagtgaa-gcgggaaaagctcaaatttaaaatctggcgtcttc--ggcgtccgagttgtattctggagaagcgtcttccgcaccggaccgtgtacaagtctcttggaacagagcatcatagagggtgagaatcccgtct-ttgacacgg-actaccggcgctttgtgatgcgctctcaaagagtcgcgttgtttgggaatgcagcgcaaaatgggtggtgaattccatctaaagctaaatattggcgagagaccgatagcgaacaagtaccgtgagggaaagatgaaaagcactttggaaagagagttaaacagtacgtgaaattgttgaaagggaaacgcttgaagtcagtcgcgtcttgcgggattcagcctt---cc--attggttggtgtactttcc-gttcgacgggccaacatcgatttcgaccgtcggaaaaagcgtgagggaatgtggcaccttc--gggtgtgttatagcccttg--cgtatgcgac--gg-ttgggatcgaggtctgcttaa---------------------------------------aggatgttggcgtaatggctttaaacgacccgtcttgaaacacggaccaaggagtctaacatgcccgcgagtgtttgggtg-taaaacccatgcgcgtaatgaaagtgaaagtcgtgacctctgtcatggagggcaacgacgcccggtcttgagctctggcgacggatctgaggttgagcgtgtatgttgggacccgaaagatggtgaactatgcctgaatagggtgaagccagaggaa-actctggt-ggaggctc-gtagcgattctgacgtgcaaatcgatcgtcaaatttgggtataggggcgaaagactaatcg-aaccatctag-tagctggttc-ctgcc-gaag
>Marchandiomyces_corallinus_JL128-98
cgagt----ttgaaagaggctgt-cgctggtcctc----cggggca-tgtgcac-g--cct---tactcatcca------tctcacacctgtgcaccttcagtggttc--------------cagagacgatcgg-----------ggaaaccct------------------ttc-cgatccggttccgcgtctt--ttacacacaca-ctatacgttctgaatgt--aaaccgcga---taaaacgcatct----aatacaactttcaacaacggatctcttggctctcgcatcgatgaagaacgcagcgaaatgcgataagtaatgtgaattgcagaattcagtgaatcatcgaatctttgaacgcaccttgcgctcgtcggtattccgacgagcatgcctgtttgagtctcatgaatctctcaaaccatcgaaggttgtaaaagatcttcgcgtggctttggactttggaggtctatgccggcgc-t-------cgtcggctcctctctaaatgcattagctcgga-tcatacgtgt----cgatctgcggtgtgataaacgtctacgtcgcggcgttgacgcctcgc----------------------------tctctcgag-------------------agygggctgatctggc-ttctaatcgccttc----------gggc------aaca-catct---------gacatctagtaactgcgagtgaa-gcgggaaaagctcaaatttaaaatctggcgtctcc--ggcgtccgagttgtattctggagaagcgtcttccgcaccggaccgtgtacaagtctcttggaacagagcatcatagagggtgagaatcccgtct-ttgacacgg-actaccggcgctttgtgatgcgctctcaaagagtcgcgttgtttgggaatgcagcgcaaaatgggtggtgaattccatctaaagctaaatattggcgagagaccgatagcgaacaagtaccgtgagggaaagatgaaaagcactttggaaagagagttaaacagtacgtgaaattgttgaaagggaaacgcttgaagtcagtcgcgtcttgcgggattcagcctt---cc--attggttggtgtactttcc-gttcgacgggccaacatcgattttgatcgtcggaaaaagcgtgagggaatgtggcaccttc--gggtgtgttatagcccttg--cgtatgcgac--gg-ttgggatcgaggtctgc--------------------------------------tataaaggatgttggcgtaatggctttaaacgacccgtcttgaaacacggaccaaggagtctaacatgcccgcgagtgtttgggtg-taaaacccatgcgcgtaatgaaagtgaaagtcgtgacctctgtcatggagggcaacgacgcccggtcttgagctctggcgacggatctgaggttgagcgtgtatgttgggacccgaaagatggtgaactatgcctgaatagggtgaagccagaggaa-actctggt-ggaggctc-gtagcgattctgacgtgcaaatcgatcgtcaaatttgggtataggggcgaaagactaatcg-aaccat--------------------------
>Gloeophyllum_abietinum_H_22988
cgag--ta-aacgagggagttgt-agctggccg------caaggca-tgtgcac-g--ctttcttactcaatcc----aaccttacacctgtgcatctattgtaggtc--------------gggtagc-----------------ctaagtctttgcggac-----------tcgggctgctcttcttatgtttt--acacatacac--ttgtagtctcagaatgt--aatctgcgttt----aacgcatct---ataaacaactttcaacaacggatctcttggctctcgcatcgatgaagaacgcagcgaaatgcgataagtaatgtgaattgcagaattcagtgaatcatcgaatctttgaacgcaccttgcgctccttggtattccgaggagcatgcctgtttgagtgtcatgaaattctcaactcatccggttttt-----gtgaccgtggtgggcttggatttggggg---tttgctggctg------actagtcggctcccctctaaatgtattagctgaac-ccgttgtggatc---agtactcggtgtgataattgtctacgccgtgtctgtgaagc-------------------------------------------------------------gccttagtggattggc-ttctaatcgtcttc----------ggac------aat--cattg---------acattttagtaactgcgagtgaa-gcgggatgagctcaaatttaaaatctggcggtctctggccgtccgagttgtattctggagaagtgctttccgcgctggaccgtgtataagtctcttggaacagagcgtcatagagggtgagaatcccgtct-ttgacacgg-actaccagtgctttgtgatgcgctctcaaagagtcgagttgtttgggaatgcagctcaaaatgggtggtaaattccatctaaagctaaatattggcgagagaccgatagcgaacaagtaccgtgagggaaagatgaaaagcactttggaaagagagttaaacagtacgtgaaattgttgaaagggaaacgcttgaagtcagtcgcgttagccgggactcagccttgcctt--tccgcttggtgtattttcc-ggttgacgggccaacatcgattttgactgctggacaaaggctagcggaatgtggcacctcc--gggtgtgttatagccgctggtcgtatacagt--ag-ttgggatcgaggaccgcagc--------------------------------ttcggcttaggatgttggcgtaatggctttaaacgacccgtcttgaaacacggaccaaggagtctaacatgcctgcgagtgtttgggtg-gaaaacccgagcgcgtaatgaaagtgaaagttgagacctctgtcatggagggcatcgacgcccggacctgatcttcggtgacggatctgcggtagagcatgtatgttgggacccgaaagatggtgaactatgcctgaatagggtgaagccagaggaa-actctggt-ggaggctc-gtagcgattctgacgtgcaaatcgatcgtcaaatttgggtataggggcgaaagactaatcg-aaccatctag-tagctggttc-ctgcc-gaag
>Veluticeps_abietina_KHL_12474
cgag--taaataaggggagttgt-cgctggccg------caaggca-tgtgcac-gctctc---tgctcaatcc----aaccttacacctgtgcatccactgtaggtc--------------ggatggt------------------ctggtcctagcgga------------ttgggccgtccttcctatgtttt---tacaaatact-ccgagtaacatgaatgt--catctgcgtct----aacgcatct-----atacaactttcaacaacggatctcttggctctcgcatcgatgaagaacgcagcgaaatgcgataagtaatgtgaattgcagaattcagtgaatcatcgaatctttgaacgcaccttgcgctccttggtattccgaggagcatgcctgtttgagtgtcatgaaaatctcaaccccttctggcttt----gcggccgtgaatgggcttggacttggagg---cttgctggctctt---cgcgagtcagctcctctctaaaatcattagctggat-ctgttgcggacc---ggcgctcagtgtgataattgtctacgctgtcgtcgcgaagc-------------------------------------------------------------gtcttataggatccgc-ttccaactgtctgtcttc------ggac------gacc-ctttg---------acattttagtaactgcgagtgaa-gcgggaaaagctcaaatttaaaatctggcggtctt-gaccgtccgagttgtattctggagaagtgctttccgcgctggaccgtgtataagtctcttggaacagagcgtcatagagggtgagaatcccgtct-ttgacacgg-actaccagtgctttgtgatgcgctctcaaagagtcgagttgtttgggaatgcagctcaaaatgggtggtaaattccatctaaagctaaatattggcgagagaccgatagcgaacaagtaccgtgagggaaagatgaaaagcactttggaaagagagttaaacagtacgtgaaattgttgaaagggaaacgcttgaagtcagtcgcgtcgtccggaactcagccttgcctt--ttcgcatggtgtattttcc-ggttgacgggccagcatcgattttgaccgtcggacaaaggccagcggaatgtggcaccttc--gggtgtgttatagccgctggttgtatacggc--ga-ttgggatcgaggaccgcagc--------------------------------ttcggcttaggatgctggcgtaatggctttaaacgacccgtcttgaaacacggaccaaggagtctaacatgcctgcgagtgtttgggtg-gaaaacccgagcgcgtaatgaaagtgaaagttgagacctctgtcgcggagggcatcgacgcccggacctgatcttcggtgacggatctgcggtagagcatgtatgttgggacccgaaagatggtgaactatgcctgaatagggtgaagccagaggaa-actctggt-ggaggctc-gtagcgattctgacgtgcaaatcgatcgtcaaatttgggtataggggcgaaagactaatcg-aaccatctag-tagctggttc-ctgcc-gaag
>Dendrominia_ericae_Duhem_4840
cgattttt-tgaacgcgtgctgt-cgctggcctccttcgtggggca-tgtgcac-g--ctcgtgtttcaatctt------catcacacctgtgcacctctgtaggatc--------------ggcggcg--------------------------------------------------acgccttcctatgtcct---tttacacacg-cagtcagttcagaatgt--aaaccaaatgt-----ataaaaca----aatacaactttcaacaacggatctcttggctctcgcatcgatgagaaacgcagcgaaatgcgataagtaatgtgaattgcagaattcagtgaatcatcgaatctttgaacgcaccttgcgctccttggtattccgaggagcatgcctgtttgagtgtcatgaatctctcaaacctcatagatttc-----tcgatctgtggggctttggacttggaggctttttgctggcgc-tctcgagcgtccggctcctctg-aaatgcattagttgtgg-atggctt-------tcgcctttggtgtgataattatctacgccgctgaaacggaaacc---------------------------------------------------------------tcactcctcggc-ttcgaaccgtcttc----------ggac------aaaacctctt---------gacgtttagtaactgcgagtgaa-gcgggaagagctcaaatttaaaatctggcggtcttcggccgtccgagttgtaatctggagaagcgttttccgtgctggaccgtgtaaaagtctcttggaacagagcgtcatagagggtgagaatcccgtct-ttgacacgg-actgccagtgctttgtgatgcgctttcgaagagtcgcgttgtttgggaatgcagcgcaaaatgggtggtgaactccatctaaagctaaatattggcgagagaccgatagcgaacaagtaccgtgagggaaagatgaaaagcactttggaaagagagttaaacagtacgtgaaattgttgaaagggaaacgcttgaagtcagtcgcgtcgtccggaactcagcctcg------cttgcggggtgcattttccggttcgacgggccagcgtcgattttgaccgtcggacaaagtcaggaggaaggtggcaccttc--gggtgtgttatagcctcttgtcgcatgcgac--gg-tcgggatcgaggttcgcagcacgccttcacaggccggggttc--gcccacgtacgtgcttaggatgctggcgtaatggctttaaacgacccgtcttgaaacacggaccaaggagtctaacatgcccgcgagtgtttgggtg-gaaaacccatgcgcgtaatgaaagtgaaagttgagacctctgtcgtggagggcatcgacgcccggtcttgagcttcggcgacggatctgaggtagagcgtgcacgttgggacccgaaagatggtgaactatgcctgaatagggtgaagccagaggaa-actctggt-ggaggctc-gtagcgattctgacgtgcaaatcgatcgtcaaatttgggtataggggcgaaagactaatcg-aaccatctag-tagctggttc-ctgcc-gaag
>Waitea_circinata_CBS47282
tgatt---------ggtggctgt-tgctggctagtgtt-tctagta-tgtgcac-g--ccacaccttcaatccc------acttacacctgtgcaccttctgtagtac--------------tcacttgtggatgyggatg----tggaagtcttcactgacatttccactctgctgaagcagtatactacgtttt-tttacacacaca-caagagtcattgaatgt--atattttattt----cttatgata----aaaacaactttcaacaacggatctcttggctctcgcatcgatgaagaacgtagcgaattacgatatgtaatgtgaattgcagaattcagtgaatcatcgaatctttgaacgcaccttgcgctctttggtattccgaagagcatgcctgtttgagtgtcatgaatctctcaaataaaatgattttttc---ttgaatcattattatttggacttggaag---tttgtyggcgc-g-------agtcgactcttctt-aaatgcattagctgggg-tttatatagttg---gatccttggtgtgataattatctacgccttgaagtccc--------------------------------------------------------------------tgtagactccgc-ttcaaatcgtctctcttg---tcgagac------aata-tttga---------atcatctagtaactgcgagtgaa-gagggaaaagctcaaatttaaaatctggtacccttagggtgctcgagttgtaatttggagaggcgttttctgtgctggactgtgtaaaagtttcttggaatagaacatcatagagggtgagaatcccgtct-ttgacacag-actaccagtgctatgtgatacgctttcaaagagtcgcgttgtttgggaatgcagcgctaaatgggtggtaaattccatctaaagctaaatattggcgagagaccgatagcgaacaagtaccgtgagggaaagatgaaaagcactttggaaagagagttaaacagtacgtgaaattgttgaaagggaaacgcttgaagtcagtcgcattgctttggattcagccttgctct--tttgcttggtgtatttcct-ttgtaatgggtcagcatcaattttgttcagtggaaaaaggatgggggaaggtggcacctcc--gggtgtgttatagcccctatttgtatacatt--ga-aygggattgaggtctgcagcacgcctttat-ggccggggttc--gcccacgcaagtgcttaggatgctggcataatggctttaagcgacccgtcttgaaacacggaccaaggagtctaacatacctgcgagtgtttgggtgttaaaactcatgcgcgtagtgaaaacaaaagttaagatccctgtcgtggggagcattgacgcccggtcttgcgctttggctaaagatttgaggtagagcatgtatgttgggacccgaaagatggtgaactatgcctgaatagggtgaagccagaggaa-actctggt-ggaggctc-gtagcgattctgacgtgcaaatcgatcgtcaaatttgggtatagggcgaaaga-----------------------------------------
>Waitea_guianensis_GUY13-110
-------------------ctac---------------aaacggca-tgtgcac-g--cct---ccctaaatta---tccaactacacctgtgcactatcgggagtgtttct----ggat-ggggagtt-----------------aaaacccct----------------------gaaagacactctgtcttta-cacacacacgcg-atacaagtttagaatgt--atttgggat---atacggaaataa----aaaacaactttcaacaacggatctctaggctctcgcatcgatgaagaacgcagcgaaatgcgataagtaatgtgaattgcagaatccagtgaatcatcgaatctttgaacgcaccttgcgctctttggtattccgaagagcatgcctgtttgagtgtcatgaaattctcaaggcgacgcattcgt---------ttgtgttagccttggacttggaag----ctgtcggcgc-g-------agtcgactcttctg-aaatgcattagcttggg-ttttcggatgag---gatcctcggtgtgataattatctacgccttgacgtccc--------------------------------------------------------------------ttcgagctctgc-ttctagtcgtcgcg----------agac------aaatcacttg---------attctctagtaactgcgagtgaa-gcgggaaaagctcaaatttagaatctggcagtcttagattgtccgagttgtaatttggagaggtgttttctgtgctggaccgtgtacaagtctcttggaatagagcatcgtagagggtgagaatcccgtctattgacacgg-actaccaggactatgtgatacactttcgaagagtcgcgttgtttgggaatgcagcgcaaaatgggtggtaaattccatctaaagctaaatattggcgagagaccgatagcgaacaagtaccgtgagggaaagatgaaaagcactttggaaagagagttaaacagtacgtgaaattgttgaaagggaaacgcttgaagtcagtcgcatctacttggattcaacctggctct--tttgctcggtgtatttcct-tgtcgatgggtcaacatcgattttgaccggtggataaaggattgaggaatgtggcaccttc--gggtgtgttatagcctctgttcgcatacatc--gg-ttgggatcgaggtctgcagcacgccttttacggccggggtttcgacctacgtacgtgcttaggatgttggcgtaatggctttaaacgacccgtcttgaaacacggaccaaggagtctaacatacctgcgagtatttgggtg-tgaaacccacatgcgtagtgaaagcgaaagtcaagatccctgtcgtggggagcactgacgcccggtcttgagctttggcgacggatctgaggtagagcatgtatgttgggacccgaaagatggtgaactatgcctgaatagggtgaagccagaggaa-actctggt-ggaggctc-gtagcgattctgacgtgcaaatcgatcgtcaaatttgggtataggggcgaaagacta-------------------------------------
>Basidiodesertica_hydei_DST2020a_SQUCC15289
tgaat----atccactgggttgt-agctggcttctc---cggagca-tgtgcac-a--cctggtaattcattcc------attcacacctgtgcaccttctgtgggac--------------ggggagt-----------------aaaatctct-----------------------------gtctcatgtttt---cacacacgct---taattagtagaatgtc-atcttgcga---taaaacgcatct----aatataactttcaacaacggatctcttggctctcgcatcgatgaagaacgcagcgaaatgcgataagtaatgtgaattgcagaattcagtgaatcatcgaatctttgaacgcaccttgcactccttggtattccaaggagtatgcctgtttgagtgtcatgaatctctcaactgtagaagttgta------atgacaactacatgttggacttggagg--tattgccggcgc-t-------tgtcggctcctctt-gaatgcattagctggct-ctac----------agtccttcagcgtgatatttgtctacgctgttgggattcag-------------tgctaccttt--------------------------attgcgtggcc--tgagcgtagcagtcgc-ttctaatcgtctgc---------------------------------------------tagtaactgcgagtgaa-gcgggaaaagctcaaatttaaaatctggcagtcttagattgtccgagttgtaatctggagaagcgttttccgtgctggaccatgtataagttccttggaataggatatcatagagggtgagaatcccgtct-ttgacatgg-actaccagtgctctgtgatacgctctcaaagagtcgcgttgtttgggaatgcagcgcaaaatgggtggtatattccatctaaagctaaatattggcgagagaccgatagcgaacaagtaccgtgagggaaagatgaaaagcactttggaaagagagttaaacagtacgtgaaattgttgaaagggaaacgcttgaagtcagtcgcgttgtgtgggactcagccttg--ct--tttgcttggtgtatttcct-gcatgacgggccaacatcagttttgaccactagataaagttgggagaaatgtggcacctcc--gggtgtgttatagtctctcttcgcatgtagt--gg-ctgggactgaggaccgcagcgcgcctttat-ggccggggttc--gcccacgttcgcgcttaggatgttggcgtaatggctttaaacgacccgtcttgaaacacggaccaaggagtctaacatgcctgcgagtgtttgggtg-taaaacccatgcgcgtaatgaaagtgaaagttgagatctctgtcgtggagagcatcgacgcccggtcctgagccttggcgacggatctgaggttgagcatgtatgttgggacccgaaagatggtgaactatgcctgaatagggtgaagccagaggaa-actctggt-ggaggctc-gtagcgattctgacgtgcaaatcgatcgtcaaatttgggta-----------------------------------------------------
>Laetisaria_fuciformis_CBS18249
cgagt----tttaaaagagttgt-agctggccctc----tggggta-tgtgcac-g--ctc---tactcatcca-------catacacctgtgcacatagatagtcttttttttgagaagggggagaaaaagtagccctttgggtgaaaagtttc-------------ccccctcttcagaaagctattcttttta---tacacatac--actttagttaagaatgtatatattgcta---taaaacgcatta----aatataactttcaacaacggatctcttggctctcgcatcgatgaagaacgcagcgaaatgcgataagtaatgtgaattgcagaattcagtgaatcatcgaatctttgaacgcaccttgcgctccttggtattccgaggagcatgcctgtttgagtgtcatgaatatctcaactctcaaagttctgta--atggatcattgagagcttggactttggag--gcttgctggtccat---catgtatcagctcctctt-aaatgaattagctctgg-attacgatgtagt-ttatctacggtgtgatacatgtctacgctattagataactac---------gaacgttaccattcc-------tccatttct----ggggtttgcgtga----ctagtaaatacaaagc-ttctaattgtctttcg--------ggacaa----aacctgatttcattatcttgacatctagtaactgcgagtgaacccgggaaaagctcaaatttaaaatctggcatcctttgggtgtccgagttgtattctggagaagtgttttccgcgctggactgtgtaaaagtttcttggaacagaacatcatagagggtgagaatcccgtct-ttgacacag-actcccagtgctttgtgatgcgctctcaaagagtcgcgttgtttgggaatgcagcgcaaaatgggtggtaaattccatctaaagctaaatattggcgagagaccgatagcgaacaagtaccgtgagggaaagatgaaaagcactttggaaagagagttaaacagtacgtgaaattgttgaaagggaaacgattgaagtcagtcgcgttgtatgagactcagccttgcttt--tttgcttggtgtatttctt-gtataacgggccagcatcaatttcagccattggataaagttgaagggaatgtggcaccttc--gggtgtgttatagcctttcttcgcatacact--gg-ccgggattgaggttcgcagcacgccttttt-ggccggggttc--gcccacgtacgtgcttaggatgctggcgtaatggctttaaacgacccgtcttgaaacacggaccaaggagtctaacatgcctgcgagtgtttgggtg-ctaaacccatgcgcgtaatgaaagtgaaatttgcgatctctgtcatggagagcagcgaagcccggtcttgcgctttggcaacggatctgaggttgagcatgtatgttgggacccgaaagatggtgaactatgcctgaatagggtgaagccagaggaa-actctggt-ggaggctc-gtagcgattctgacgtgcaaatcgatcgtcaaatttgggtataggggcgaaagactaatcgaaactatcaag-tagctggttc-ctgcc-gag-
>Laetisaria_roseipellis_CBS29982
cgagt-tt-----actgagctgt-cgctgccctct----cggggga-tgtgcac-g--ctctttcactcatcta---------tacacctgtgaacctatgcgagttt--------------aatgggggattagcgaaagggccgaaaggtctcgactag------------cgttctctgtcggctcgattttt---tataaactct-tgtatgtcttagaatgt--ctactttgctt----aacgcaata----aatacaactttcaacaacggatctcttggctctcgcatcgatgaagaacgcagcgaaatgcgataagtaatgtgaattgcagaattcagtgaatcatcgaatctttgaacgcaccttgcgctccctggtattccggggagcatgcctgtttgagtgtcatgaatctctcaacctaccagattgca------aaatcgaagtagtgttggatttggagg---cttgctggcct---------agtcagctcctctt-aaatgcattagctatgg-atcgcgcagctattagatctacggtgtgatacatgtcttaccaatggatcgaaagc---------tataatcaccgcttcggcagtgtatactttaat--gtgtaccgtgtga----tgagtgaatacaaagc-ttctaatcgtctgtaat-------ggac------aact-ctttt---------gacatctagtaactgcgagtgaa-gcgggaaaagctcaaatttaaaatctggcatcctccgggtgtccgagttgtattctggagaagcgtcttccgcgctggaccgtgtaaaagtctcttggaacagagcatcatagagggtgagaatcccgtct-ttgacacgg-actaccagggctttgtgatgcgctctcgacgagtcgcgttgtttgggaatgcagcgctaaatgggtggtaaattccatctaaagctaaatattggcgagagaccgatagcgaacaagtaccgtgagggaaagatgaaaagcactttggaaagagagttaaacagtacgtgaaattgttgaaagggaaacgcttgaagtcagtcgcgttg-ccgggattcagccttg--ct--tttgcttggtgtatttctt-g-tcaacgggccagcatcaattttggctgttggataaagttggggggaatgtggcatcttc--gggtgtgttataacctctcttcgcatacaac--ag-ctgggattgaggaccgcagcacgcctttat-ggccggggttc--gcccacgtacgtgcttaggatgctggcgtaatggctttaaacgacccgtcttgaaacacggaccaaggagtctaacatgcctgcgagtgtttgggtg-taaaacccatgcgcgcaatgaaagtgaaatttgcgatccctgtcgtggggagcagcgaagcccggacttgagctctggcgacggttctgaggttgagcatgtatgttgggacccgaaagatggtgaactatgcctgaatagggtgaagccagaggaa-actctggt-ggaggctc-gtagcgattctgacgtgcaaatcgatcgtcaaatttgggtataggggcgaaagactaatcg-aactatctag-tagctggttc-ctgcc-gaag
>Dendrominia_dryina_Duhem_5283
cgag--tt-ttgaagtgggctgt-tgctggcctct----cggggca-tgtgcac-g--cctgcgtttcgatctt--catctcatacccctgtgcacttttgtaggatc--------------ggtggaa-------------------------------------------------acatctttcctatgtctc--ttttacacact-cdgtcagtttggaatgta----------------------------------------------------------------------------------------------------gaaattttataaaacaagtgaatcatcgawtctttgaacgcaccttgcgctccttggtattccgaggagcatgcctgtttgagtgtcatgaatctctcaacttcgtggattttt----------tctgcgaggcttggaattggagg---cttgctggcgt-----gaagcgtcggctcctctc-aaatgcattagctgtgg-atggctc--------tgccttcggtgtgataattatctacgccgctgcaargatc------------------------------------------------------------------ctgtgccttggc-ttcaaatttcttm-----------ggac------aactccctag--------------------actgcgagtgaa-gcgggaagagctcaaatttaaaatctggcggtcttcggccgtccgagttgtaatctggagaagcgttttccgtgctggaccgkgtaaaagtctcttggaacagagcgtcatagagggtgagaatcccgtct-ttgacacggractaccannnnnnnnnnnnnnnnnnnnnnnnnnnnnnnnnnnnnnnnnnnnnnnnnnnnnnnnnnnnnnnnnnnnnnnnnnnnnnnnnatatnnnngngagannnnnanngnncacnnnnnnngngrgrrarannnnaarmrcnnnnnnnaragagwkwwacasnnnnnnnnnnnnnnnnnnnnnnnnnnnnnnnnnnnnnnnncgtsttyyssrrmwcnnnnnntcgcy--tttgyggggtgtattttccggyttgacgggtcagcgtcgattttgaccgtcggataaagtcaggaggaaggtggcaccttc--gggtgtgttatagcctcttgtcgcatgcgac--gg-tcaggatcgaggattgcagcacgccttcacaggccggggttc--gcccacgtacgtgcttaggatgctggcgtaatggctttaaacgacccgtcttgaaacacggaccaaggagtctaacatgcccgcgagtgtttgggtg-gaaaacccatgcgcgtaatgaaagtgaaagttgagacctctgtcgtggagggcatcgacgcccggtcttgagcttcggcgacggatctgaggtagagcgtgcacgttgggacccgaaagatggtgaactatgcctgaatagggtgaagccagaggaa-actctggt-ggaggctc-gtagcgattctgacgtgcaaatcgatcgtcaaatt-----------------------------------------------------------
